# Supplementary material for: A modular steroid-inducible gene expression system for use in rice
Source: BMC Plant Biol. 2019 Oct 15;19:426. doi: 10.1186/s12870-019-2038-x (PMC6794914; doi:10.1186/s12870-019-2038-x)
Supplement: Supplementary file 2 — Additional file 2: Data File S1. Sequence file of construct 17203. [file 12870_2019_2038_MOESM2_ESM.gb]

LOCUS       Lvl_2_EC17203          16907 bp ds-DNA     circular     03-DEC-2014
DEFINITION  .
ACCESSION   
VERSION     
SOURCE      .
  ORGANISM  .
COMMENT     
COMMENT     
COMMENT     ApEinfo:methylated:1
FEATURES             Location/Qualifiers
     misc_feature    complement(18..21)
                     /vntifkey="21"
                     /label=CGCT\scar
                     /ApEinfo_fwdcolor=pink
                     /ApEinfo_revcolor=pink
                     /ApEinfo_graphicformat=arrow_data {{0 1 2 0 0 -1} {} 0}
                     width 5 offset 0
     promoter        complement(1506..1930)
                     /vntifkey="29"
                     /label=p35S\(short)
                     /ApEinfo_fwdcolor=pink
                     /ApEinfo_revcolor=pink
                     /ApEinfo_graphicformat=arrow_data {{0 1 2 0 0 -1} {} 0}
                     width 5 offset 0
     terminator      complement(1956..2218)
                     /vntifkey="43"
                     /label=nost
                     /ApEinfo_fwdcolor=pink
                     /ApEinfo_revcolor=pink
                     /ApEinfo_graphicformat=arrow_data {{0 1 2 0 0 -1} {} 0}
                     width 5 offset 0
     misc_feature    complement(8823..8826)
                     /vntifkey="21"
                     /label=GGAG\Fusion\Site
                     /ApEinfo_fwdcolor=pink
                     /ApEinfo_revcolor=pink
                     /ApEinfo_graphicformat=arrow_data {{0 1 2 0 0 -1} {} 0}
                     width 5 offset 0
     misc_feature    complement(1932..1935)
                     /vntifkey="21"
                     /label=GGAG\Scar
                     /ApEinfo_fwdcolor=pink
                     /ApEinfo_revcolor=pink
                     /ApEinfo_graphicformat=arrow_data {{0 1 2 0 0 -1} {} 0}
                     width 5 offset 0
     promoter        9146..9200
                     /label=minimal 35S
                     /ApEinfo_fwdcolor=#44faab
                     /ApEinfo_revcolor=#66fa9e
                     /ApEinfo_graphicformat=arrow_data {{0 1 2 0 0 -1} {} 0}
                     width 5 offset 0
     modified_base   complement(5739..5739)
                     /label=T to C
                     /ApEinfo_fwdcolor=#1045ff
                     /ApEinfo_revcolor=#1045ff
                     /ApEinfo_graphicformat=arrow_data {{0 1 2 0 0 -1} {} 0}
                     width 5 offset 0
     CDS             complement(289..1504)
                     /vntifkey="4"
                     /label=HYG\resistance\(from\BRACT\vectors)\(no\BsaI\or\Bpi
                     /ApEinfo_fwdcolor=pink
                     /ApEinfo_revcolor=pink
                     /ApEinfo_graphicformat=arrow_data {{0 1 2 0 0 -1} {} 0}
                     width 5 offset 0
     CDS             complement(4599..6821)
                     /label=LHGRN
                     /ApEinfo_fwdcolor=#ff4f37
                     /ApEinfo_revcolor=#ff4f37
                     /ApEinfo_graphicformat=arrow_data {{0 1 2 0 0 -1} {} 0}
                     width 5 offset 0
     misc_feature    complement(2906..2909)
                     /vntifkey="21"
                     /label=AATG\Fusion\Site
                     /ApEinfo_fwdcolor=pink
                     /ApEinfo_revcolor=pink
                     /ApEinfo_graphicformat=arrow_data {{0 1 2 0 0 -1} {} 0}
                     width 5 offset 0
     promoter        8900..8918
                     /label=lac operator
                     /ApEinfo_fwdcolor=#44faab
                     /ApEinfo_revcolor=#66fa9e
                     /ApEinfo_graphicformat=arrow_data {{0 1 2 0 0 -1} {} 0}
                     width 5 offset 0
     misc_feature    complement(6822..6825)
                     /vntifkey="21"
                     /label=AATG fusion site
                     /ApEinfo_fwdcolor=#00e3ff
                     /ApEinfo_revcolor=#00e3ff
                     /ApEinfo_graphicformat=arrow_data {{0 1 2 0 0 -1} {} 0}
                     width 5 offset 0
     misc_feature    complement(2902..2904)
                     /vntifkey="21"
                     /label=START
                     /ApEinfo_fwdcolor=pink
                     /ApEinfo_revcolor=pink
                     /ApEinfo_graphicformat=arrow_data {{0 1 2 0 0 -1} {} 0}
                     width 5 offset 0
     CDS             11485..11488
                     /vntifkey="4"
                     /label=CGCT\fusion\site
                     /ApEinfo_fwdcolor=pink
                     /ApEinfo_revcolor=pink
                     /ApEinfo_graphicformat=arrow_data {{0 1 2 0 0 -1} {} 0}
                     width 5 offset 0
     misc_feature    complement(1166..1504)
                     /vntifkey="21"
                     /label=exon\1
                     /ApEinfo_fwdcolor=pink
                     /ApEinfo_revcolor=pink
                     /ApEinfo_graphicformat=arrow_data {{0 1 2 0 0 -1} {} 0}
                     width 5 offset 0
     misc_feature    complement(12102..12229)
                     /vntifkey="21"
                     /label=RB
                     /ApEinfo_fwdcolor=pink
                     /ApEinfo_revcolor=pink
                     /ApEinfo_graphicformat=arrow_data {{0 1 2 0 0 -1} {} 0}
                     width 5 offset 0
     CDS             complement(2219..2222)
                     /vntifkey="4"
                     /label=GCTT\fusion\site
                     /ApEinfo_fwdcolor=pink
                     /ApEinfo_revcolor=pink
                     /ApEinfo_graphicformat=arrow_data {{0 1 2 0 0 -1} {} 0}
                     width 5 offset 0
     intron          9921..10024
                     /vntifkey="15"
                     /label=intron\2
                     /ApEinfo_fwdcolor=pink
                     /ApEinfo_revcolor=pink
                     /ApEinfo_graphicformat=arrow_data {{0 1 2 0 0 -1} {} 0}
                     width 5 offset 0
     misc_feature    complement(2223..2226)
                     /vntifkey="21"
                     /label=GCTT\Fusion\Site
                     /ApEinfo_fwdcolor=pink
                     /ApEinfo_revcolor=pink
                     /ApEinfo_graphicformat=arrow_data {{0 1 2 0 0 -1} {} 0}
                     width 5 offset 0
     CDS             10025..11221
                     /vntifkey="4"
                     /label=Gus\exon3
                     /ApEinfo_fwdcolor=pink
                     /ApEinfo_revcolor=pink
                     /ApEinfo_graphicformat=arrow_data {{0 1 2 0 0 -1} {} 0}
                     width 5 offset 0
     misc_feature    complement(289..975)
                     /vntifkey="21"
                     /label=exon\2
                     /ApEinfo_fwdcolor=pink
                     /ApEinfo_revcolor=pink
                     /ApEinfo_graphicformat=arrow_data {{0 1 2 0 0 -1} {} 0}
                     width 5 offset 0
     misc_feature    complement(16747..16897)
                     /vntifkey="21"
                     /label=LB
                     /ApEinfo_fwdcolor=pink
                     /ApEinfo_revcolor=pink
                     /ApEinfo_graphicformat=arrow_data {{0 1 2 0 0 -1} {} 0}
                     width 5 offset 0
     promoter        8847..8866
                     /label=lac operator(1)
                     /ApEinfo_label=lac operator
                     /ApEinfo_fwdcolor=#44faab
                     /ApEinfo_revcolor=#66fa9e
                     /ApEinfo_graphicformat=arrow_data {{0 1 2 0 0 -1} {} 0}
                     width 5 offset 0
     misc_feature    complement(1220..1222)
                     /vntifkey="21"
                     /label=A/A\GCA\to\GCC\no\DraIII
                     /ApEinfo_fwdcolor=pink
                     /ApEinfo_revcolor=pink
                     /ApEinfo_graphicformat=arrow_data {{0 1 2 0 0 -1} {} 0}
                     width 5 offset 0
     mutation        16239..16239
                     /vntifkey="62"
                     /label=C\to\T
                     /ApEinfo_fwdcolor=pink
                     /ApEinfo_revcolor=pink
                     /ApEinfo_graphicformat=arrow_data {{0 1 2 0 0 -1} {} 0}
                     width 5 offset 0
     modified_base   complement(5442..5442)
                     /label=T to C(1)
                     /ApEinfo_label=T to C
                     /ApEinfo_fwdcolor=#1045ff
                     /ApEinfo_revcolor=#1045ff
                     /ApEinfo_graphicformat=arrow_data {{0 1 2 0 0 -1} {} 0}
                     width 5 offset 0
     promoter        complement(2910..4307)
                     /vntifkey="29"
                     /label=Os\Actin1\promoter\plus\intron\with\7\bp\(no\BsaI\o
                     /ApEinfo_fwdcolor=pink
                     /ApEinfo_revcolor=pink
                     /ApEinfo_graphicformat=arrow_data {{0 1 2 0 0 -1} {} 0}
                     width 5 offset 0
     promoter        9004..9022
                     /label=lac operator(2)
                     /ApEinfo_label=lac operator
                     /ApEinfo_fwdcolor=#44faab
                     /ApEinfo_revcolor=#66fa9e
                     /ApEinfo_graphicformat=arrow_data {{0 1 2 0 0 -1} {} 0}
                     width 5 offset 0
     enhancer        complement(6826..7839)
                     /vntifkey="9"
                     /label=maize\UBI1\intron1
                     /ApEinfo_fwdcolor=pink
                     /ApEinfo_revcolor=pink
                     /ApEinfo_graphicformat=arrow_data {{0 1 2 0 0 -1} {} 0}
                     width 5 offset 0
     misc_feature    complement(4308..4311)
                     /vntifkey="21"
                     /label=CTCC\fusion\site
                     /ApEinfo_fwdcolor=pink
                     /ApEinfo_revcolor=pink
                     /ApEinfo_graphicformat=arrow_data {{0 1 2 0 0 -1} {} 0}
                     width 5 offset 0
     misc_feature    complement(736..738)
                     /vntifkey="21"
                     /label=H/H\CAC\to\CAT\no\DraIII
                     /ApEinfo_fwdcolor=pink
                     /ApEinfo_revcolor=pink
                     /ApEinfo_graphicformat=arrow_data {{0 1 2 0 0 -1} {} 0}
                     width 5 offset 0
     rep_origin      complement(16680..16680)
                     /vntifkey="33"
                     /note="RNaseH cleavage point"
                     /label=ORI
                     /ApEinfo_fwdcolor=pink
                     /ApEinfo_revcolor=pink
                     /ApEinfo_graphicformat=arrow_data {{0 1 2 0 0 -1} {} 0}
                     width 5 offset 0
     CDS             11665..11985
                     /vntifkey="4"
                     /label=ALPHA
                     /ApEinfo_fwdcolor=pink
                     /ApEinfo_revcolor=pink
                     /ApEinfo_graphicformat=arrow_data {{0 1 2 0 0 -1} {} 0}
                     width 5 offset 0
     intron          9453..9537
                     /vntifkey="15"
                     /label=intron1
                     /ApEinfo_fwdcolor=pink
                     /ApEinfo_revcolor=pink
                     /ApEinfo_graphicformat=arrow_data {{0 1 2 0 0 -1} {} 0}
                     width 5 offset 0
     misc_feature    complement(1502..1505)
                     /vntifkey="21"
                     /label=AATG\Scar
                     /ApEinfo_fwdcolor=pink
                     /ApEinfo_revcolor=pink
                     /ApEinfo_graphicformat=arrow_data {{0 1 2 0 0 -1} {} 0}
                     width 5 offset 0
     misc_feature    16081..16695
                     /vntifkey="21"
                     /label=rep\-\pMB1
                     /ApEinfo_fwdcolor=pink
                     /ApEinfo_revcolor=pink
                     /ApEinfo_graphicformat=arrow_data {{0 1 2 0 0 -1} {} 0}
                     width 5 offset 0
     promoter        11627..11627
                     /vntifkey="30"
                     /label=P(LAC)
                     /ApEinfo_fwdcolor=pink
                     /ApEinfo_revcolor=pink
                     /ApEinfo_graphicformat=arrow_data {{0 1 2 0 0 -1} {} 0}
                     width 5 offset 0
     misc_feature    complement(8843..8846)
                     /vntifkey="21"
                     /label=GGAG\fusion\site
                     /ApEinfo_fwdcolor=pink
                     /ApEinfo_revcolor=pink
                     /ApEinfo_graphicformat=arrow_data {{0 1 2 0 0 -1} {} 0}
                     width 5 offset 0
     terminator      complement(4332..4594)
                     /vntifkey="43"
                     /label=nost(1)
                     /ApEinfo_label=nost
                     /ApEinfo_fwdcolor=pink
                     /ApEinfo_revcolor=pink
                     /ApEinfo_graphicformat=arrow_data {{0 1 2 0 0 -1} {} 0}
                     width 5 offset 0
     misc_feature    complement(2906..4307)
                     /label=P/PU 15216
                     /ApEinfo_fwdcolor=cyan
                     /ApEinfo_revcolor=green
                     /ApEinfo_graphicformat=arrow_data {{0 1 2 0 0 -1} {} 0}
                     width 5 offset 0
     misc_feature    11214..11217
                     /vntifkey="21"
                     /label=GCTT\fusion\site(1)
                     /ApEinfo_label=GCTT\fusion\site
                     /ApEinfo_fwdcolor=pink
                     /ApEinfo_revcolor=pink
                     /ApEinfo_graphicformat=arrow_data {{0 1 2 0 0 -1} {} 0}
                     width 5 offset 0
     misc_feature    complement(4328..4331)
                     /vntifkey="21"
                     /label=AGCG\fusion\site
                     /ApEinfo_fwdcolor=pink
                     /ApEinfo_revcolor=pink
                     /ApEinfo_graphicformat=arrow_data {{0 1 2 0 0 -1} {} 0}
                     width 5 offset 0
     misc_feature    complement(2227..2229)
                     /vntifkey="21"
                     /label=STOP
                     /ApEinfo_fwdcolor=pink
                     /ApEinfo_revcolor=pink
                     /ApEinfo_graphicformat=arrow_data {{0 1 2 0 0 -1} {} 0}
                     width 5 offset 0
     misc_feature    complement(1502..1504)
                     /vntifkey="21"
                     /label=START(1)
                     /ApEinfo_label=START
                     /ApEinfo_fwdcolor=pink
                     /ApEinfo_revcolor=pink
                     /ApEinfo_graphicformat=arrow_data {{0 1 2 0 0 -1} {} 0}
                     width 5 offset 0
     mutation        15808..15808
                     /vntifkey="62"
                     /label=A\to\C,\I\to\L
                     /ApEinfo_fwdcolor=pink
                     /ApEinfo_revcolor=pink
                     /ApEinfo_graphicformat=arrow_data {{0 1 2 0 0 -1} {} 0}
                     width 5 offset 0
     promoter        11535..11658
                     /vntifkey="30"
                     /label=P\lac\prom
                     /ApEinfo_fwdcolor=pink
                     /ApEinfo_revcolor=pink
                     /ApEinfo_graphicformat=arrow_data {{0 1 2 0 0 -1} {} 0}
                     width 5 offset 0
     misc_feature    9201..9204
                     /vntifkey="21"
                     /label=AATG fusion site(1)
                     /ApEinfo_label=AATG fusion site
                     /ApEinfo_fwdcolor=#00e3ff
                     /ApEinfo_revcolor=#00e3ff
                     /ApEinfo_graphicformat=arrow_data {{0 1 2 0 0 -1} {} 0}
                     width 5 offset 0
     promoter        complement(7840..8822)
                     /vntifkey="29"
                     /label=maize\UBI1\promoter
                     /ApEinfo_fwdcolor=pink
                     /ApEinfo_revcolor=pink
                     /ApEinfo_graphicformat=arrow_data {{0 1 2 0 0 -1} {} 0}
                     width 5 offset 0
     misc_feature    complement(1956..2222)
                     /label=T-Nos 41421
                     /ApEinfo_fwdcolor=#7d0d82
                     /ApEinfo_revcolor=green
                     /ApEinfo_graphicformat=arrow_data {{0 1 2 0 0 -1} {} 0}
                     width 5 offset 0
     misc_feature    join(12234..14911,14913..15014)
                     /vntifkey="21"
                     /label=pVS1\fragment\short
                     /ApEinfo_fwdcolor=pink
                     /ApEinfo_revcolor=pink
                     /ApEinfo_graphicformat=arrow_data {{0 1 2 0 0 -1} {} 0}
                     width 5 offset 0
     misc_feature    complement(1952..1955)
                     /vntifkey="21"
                     /label=AGCG\fusion\site(1)
                     /ApEinfo_label=AGCG\fusion\site
                     /ApEinfo_fwdcolor=pink
                     /ApEinfo_revcolor=pink
                     /ApEinfo_graphicformat=arrow_data {{0 1 2 0 0 -1} {} 0}
                     width 5 offset 0
     terminator      complement(22..284)
                     /vntifkey="43"
                     /label=tNOS
                     /ApEinfo_fwdcolor=pink
                     /ApEinfo_revcolor=pink
                     /ApEinfo_graphicformat=arrow_data {{0 1 2 0 0 -1} {} 0}
                     width 5 offset 0
     mutation        15609..15609
                     /vntifkey="62"
                     /label=A\to\G\(BpiI\removed)
                     /ApEinfo_fwdcolor=pink
                     /ApEinfo_revcolor=pink
                     /ApEinfo_graphicformat=arrow_data {{0 1 2 0 0 -1} {} 0}
                     width 5 offset 0
     misc_feature    11489..11492
                     /vntifkey="21"
                     /label=CAGA\fusion\site
                     /ApEinfo_fwdcolor=pink
                     /ApEinfo_revcolor=pink
                     /ApEinfo_graphicformat=arrow_data {{0 1 2 0 0 -1} {} 0}
                     width 5 offset 0
     terminator      11222..11484
                     /vntifkey="43"
                     /label=nost(2)
                     /ApEinfo_label=nost
                     /ApEinfo_fwdcolor=pink
                     /ApEinfo_revcolor=pink
                     /ApEinfo_graphicformat=arrow_data {{0 1 2 0 0 -1} {} 0}
                     width 5 offset 0
     modified_base   complement(4815..4815)
                     /label=T to C(2)
                     /ApEinfo_label=T to C
                     /ApEinfo_fwdcolor=#1045ff
                     /ApEinfo_revcolor=#1045ff
                     /ApEinfo_graphicformat=arrow_data {{0 1 2 0 0 -1} {} 0}
                     width 5 offset 0
     CDS             complement(285..288)
                     /vntifkey="4"
                     /label=GCTT\scar
                     /ApEinfo_fwdcolor=pink
                     /ApEinfo_revcolor=pink
                     /ApEinfo_graphicformat=arrow_data {{0 1 2 0 0 -1} {} 0}
                     width 5 offset 0
     CDS             15127..15918
                     /vntifkey="4"
                     /label=NPTII
                     /ApEinfo_fwdcolor=pink
                     /ApEinfo_revcolor=pink
                     /ApEinfo_graphicformat=arrow_data {{0 1 2 0 0 -1} {} 0}
                     width 5 offset 0
     promoter        8952..8970
                     /label=lac operator(3)
                     /ApEinfo_label=lac operator
                     /ApEinfo_fwdcolor=#44faab
                     /ApEinfo_revcolor=#66fa9e
                     /ApEinfo_graphicformat=arrow_data {{0 1 2 0 0 -1} {} 0}
                     width 5 offset 0
     CDS             complement(2227..2904)
                     /vntifkey="4"
                     /label=dsRed\(no\BsaI\or\BpiI\sites)
                     /ApEinfo_fwdcolor=pink
                     /ApEinfo_revcolor=pink
                     /ApEinfo_graphicformat=arrow_data {{0 1 2 0 0 -1} {} 0}
                     width 5 offset 0
     CDS             9209..9452
                     /vntifkey="4"
                     /label=Gus\exon1
                     /ApEinfo_fwdcolor=pink
                     /ApEinfo_revcolor=pink
                     /ApEinfo_graphicformat=arrow_data {{0 1 2 0 0 -1} {} 0}
                     width 5 offset 0
     misc_feature    complement(2223..2905)
                     /label=S/SC/SC1 15073
                     /ApEinfo_fwdcolor=#cd0532
                     /ApEinfo_revcolor=green
                     /ApEinfo_graphicformat=arrow_data {{0 1 2 0 0 -1} {} 0}
                     width 5 offset 0
     misc_feature    complement(2..5)
                     /vntifkey="21"
                     /label=TGCC\fusion\site
                     /ApEinfo_fwdcolor=pink
                     /ApEinfo_revcolor=pink
                     /ApEinfo_graphicformat=arrow_data {{0 1 2 0 0 -1} {} 0}
                     width 5 offset 0
     CDS             9538..9920
                     /vntifkey="4"
                     /label=Gus\exon2
                     /ApEinfo_fwdcolor=pink
                     /ApEinfo_revcolor=pink
                     /ApEinfo_graphicformat=arrow_data {{0 1 2 0 0 -1} {} 0}
                     width 5 offset 0
     CDS             complement(4595..4598)
                     /vntifkey="4"
                     /label=GCTT\fusion\site(2)
                     /ApEinfo_label=GCTT\fusion\site
                     /ApEinfo_fwdcolor=pink
                     /ApEinfo_revcolor=pink
                     /ApEinfo_graphicformat=arrow_data {{0 1 2 0 0 -1} {} 0}
                     width 5 offset 0
     misc_feature    complement(1439..1441)
                     /vntifkey="21"
                     /label=no\Esp3I
                     /ApEinfo_fwdcolor=pink
                     /ApEinfo_revcolor=pink
                     /ApEinfo_graphicformat=arrow_data {{0 1 2 0 0 -1} {} 0}
                     width 5 offset 0
     promoter        9108..9126
                     /label=lac operator(4)
                     /ApEinfo_label=lac operator
                     /ApEinfo_fwdcolor=#44faab
                     /ApEinfo_revcolor=#66fa9e
                     /ApEinfo_graphicformat=arrow_data {{0 1 2 0 0 -1} {} 0}
                     width 5 offset 0
     modified_base   complement(5064..5064)
                     /label=T to C(3)
                     /ApEinfo_label=T to C
                     /ApEinfo_fwdcolor=#1045ff
                     /ApEinfo_revcolor=#1045ff
                     /ApEinfo_graphicformat=arrow_data {{0 1 2 0 0 -1} {} 0}
                     width 5 offset 0
     misc_feature    complement(2902..2905)
                     /vntifkey="21"
                     /label=AATG\Fusion\Site(1)
                     /ApEinfo_label=AATG\Fusion\Site
                     /ApEinfo_fwdcolor=pink
                     /ApEinfo_revcolor=pink
                     /ApEinfo_graphicformat=arrow_data {{0 1 2 0 0 -1} {} 0}
                     width 5 offset 0
     promoter        9057..9074
                     /label=lac operator(5)
                     /ApEinfo_label=lac operator
                     /ApEinfo_fwdcolor=#44faab
                     /ApEinfo_revcolor=#66fa9e
                     /ApEinfo_graphicformat=arrow_data {{0 1 2 0 0 -1} {} 0}
                     width 5 offset 0
     misc_feature    14912..14912
                     /label=NotI mutation
                     /ApEinfo_fwdcolor=cyan
                     /ApEinfo_revcolor=green
                     /ApEinfo_graphicformat=arrow_data {{0 1 2 0 0 -1} {} 0}
                     width 5 offset 0
ORIGIN
        1 gtgccgaatt cggatccagc gtcgatctag taacatagat gacaccgcgc gcgataattt
       61 atcctagttt gcgcgctata ttttgttttc tatcgcgtat taaatgtata attgcgggac
      121 tctaatcata aaaacccatc tcataaataa cgtcatgcat tacatgttaa ttattacatg
      181 cttaacgtaa ttcaacagaa attatatgat aatcatcgca agaccggcaa caggattcaa
      241 tcttaagaaa ctttattgcc aaatgtttga acgatctgct tgacaagcct attcctttgc
      301 cctcggacga gtgctggggc gtcggtttcc actatcggcg agtacttcta cacagccatc
      361 ggtccagacg gccgcgcttc tgcgggcgat ttgtgtacgc ccgacagtcc cggctccgga
      421 tcggacgatt gcgtcgcatc gaccctgcgc ccaagctgca tcatcgaaat tgccgtcaac
      481 caagctctga tagagttggt caagaccaat gcggagcata tacgcccgga gccgcggcga
      541 tcctgcaagc tccggatgcc tccgctcgaa gtagcgcgtc tgctgctcca tacaagccaa
      601 ccacggcctc cagaagaaga tgttggcgac ctcgtattgg gaatccccga acatcgcctc
      661 gctccagtca atgaccgctg ttatgcggcc attgtccgtc aggacattgt tggagccgaa
      721 atccgcgtgc acgagatgcc ggacttcggg gcagtcctcg gcccaaagca tcagctcatc
      781 gagagcctgc gcgacggacg cactgacggt gtcgtccatc acagtttgcc agtgatacac
      841 atggggatca gcaatcgcgc atatgaaatc acgccatgta gtgtattgac cgattccttg
      901 cggtccgaat gggccgaacc cgctcgtctg gctaagatcg gccgcagcga tcgcatccat
      961 ggcctccgcg accggctgca gttatcatca tcatcataga cacacgaaat aaagtaatca
     1021 gattatcagt taaagctatg taatatttac accataacca atcaattaaa aaatagatca
     1081 gtttaaagaa agatcaaagc tcaaaaaaat aaaaagagaa aagggtccta accaagaaaa
     1141 tgaaggagaa aaactagaaa tttacctgca gaacagcggg cagttcggtt tcaggcaggt
     1201 cttgcaacgt gacaccctgg gcacggcggg agatgcaata ggtcaggctc tcgctgaatt
     1261 ccccaatgtc aagcacttcc ggaatcggga gcgcggccga tgcaaagtgc cgataaacat
     1321 aacgatcttt gtagaaacca tcggcgcagc tatttacccg caggacatat ccacgccctc
     1381 ctacatcgaa gctgaaagca cgagattctt cgccctccga gagctgcatc aggtcggaca
     1441 cgctgtcgaa cttttcgatc agaaacttct cgacagacgt cgcggtgagt tcaggctttt
     1501 tcattgcgtg tcctctccaa atgaaatgaa cttccttata tagaggaagg gtcttgcgaa
     1561 ggatagtggg attgtgcgtc atcccttacg tcagtggaga tgtcacatca atccacttgc
     1621 tttgtagacg tggttggaac ctcttctttt tccacgatgc tcctcgtggg tgggggtcca
     1681 tctttgggac cactgtcggc agagagatct tgaatgatag cctttccttt atcgcaatga
     1741 tggcatttgt aggagccacc ttccttttct actgtccttt cgatgaagtg acagatagct
     1801 gggcaatgga atccgaggag gtttcccgaa attatccttt gttgaaaagt ctcaatagcc
     1861 ctttgatctt ctgagactgt atctttgaca tttttggagt agaccagagt gtcgtgctcc
     1921 accatgttga cctccgcaag aattcaagct tagcgtcgat ctagtaacat agatgacacc
     1981 gcgcgcgata atttatccta gtttgcgcgc tatattttgt tttctatcgc gtattaaatg
     2041 tataattgcg ggactctaat cataaaaacc catctcataa ataacgtcat gcattacatg
     2101 ttaattatta catgcttaac gtaattcaac agaaattata tgataatcat cgcaagaccg
     2161 gcaacaggat tcaatcttaa gaaactttat tgccaaatgt ttgaacgatc tgcttgacaa
     2221 gcaagcttaa aggaacagat ggtggcgtcc ctcggttctt tcatactgct caacgattgt
     2281 ataatcttcg ttgtggcttg ttatatccag tttggagtca acatagtagt accctggtag
     2341 ctgcacaggc ttctttgcca tgtaaatact tttgaattca actaggtaat gaccaccgtc
     2401 tttcagcttc agagccttat gaatctctcc tttcaacacg ccatcacgag gatacaaacg
     2461 ctcagtgctg gcttcccagc ccattgtttt cttttgcata acaggtccat cggaaggaaa
     2521 gttcacgcca atgaacttga ccttgtagat gaaacagcca tcctgcaaac tggaatcctg
     2581 ggttacagta acgacgccac catcttcaaa gttcatgacc ctttcccatt taaatccttc
     2641 aggaaatgac agctttttat agtctggtat gtcggcaggg tgcttgacat ataccttgct
     2701 tccatactga aattgtggtg acaaaatatc ccaagcaaat ggcaaaggtc cccccttggt
     2761 taccttaagc tttacggtat tgtggccttc gtatggcctc ccctctcctt cgccttctat
     2821 ttcaaactcg tgcccattga ccgttccttc catgcgaacc ttaaacctca tgaactcctt
     2881 gataacattc ttggatgacc ccattcattc ttctacctac aaaaaagctc cgcacgaggc
     2941 tgcatttgtc acaaatcatg aaaagaaaaa ctaccgatga acaatgctga gggattcaaa
     3001 ttctacccac aaaaagaaga aagaaagatc tagcacatct aagcctgacg aagcagcaga
     3061 aatatataaa aatataaacc atagtgccct tttcccctct tcctgatctt gtttagcatg
     3121 gcggaaattt taaacccccc atcatctccc ccaacaacgg cggatcgcag atctacatcc
     3181 gagagcccca ttccccgcga gatccgggcc ggatccacgc cggcgagagc cccagccgcg
     3241 agatcccgcc cctcccgcgc accgatctgg gcgcgcacga agccgcctct cgcccaccca
     3301 aactaccaag gccaaagatc gacaccgaca cggaaaaaaa aaacggagaa agaaagagga
     3361 gaggggcggg gtggttaccg gcgcggcggc ggcggagggg gaggggggag gagctcgtcg
     3421 tccggcagcg aggggggagg aggtggaggt ggtggtggtg gtggtggtag ggttgggggg
     3481 atgggaggag aggggggggt atgtatatag tggcgatggg gggcgtttct ttggaagcgg
     3541 agggagggcc ggcctcgtcg ctggctcgcg atcctcctcg cgtttccggc ccccacgacc
     3601 cggacccacc tgctgttttt tctttttctt ttttttcttt cttttttttt ttttggctgc
     3661 gagtcgtgcg gtgcgtgcgg acaactcacg gtgatagtgg gggggtgtgg agactattgt
     3721 ccagttggct ggactggggt gggttgggtt gggttgggtt gggctgggct tgctatggat
     3781 cgtggatagc actttgggct ttaggaactt taggggttgt ttttgtaaat gttttgagtc
     3841 taagtttatc ttttattttt actagaaaaa atacccatgc gctgcaacgg gggaaagcta
     3901 ttttaatctt attattgttc attgtgagaa ttcgcctgaa tatatatttt tctcaaaaat
     3961 tatgtcaaat tagcatatag gtttttttaa agatatttct tatacaaatc cctctgtatt
     4021 tacaaaagca aacgaactta aaacccgact caaatacaga tatgcatttc caaaagcgaa
     4081 taaacttaaa aaccaattca tacaaaaatg acgtatcaaa gtaccgacaa aaacatcctc
     4141 aatttttata atagtagaaa agagtaaatt tcactttggg ccacctttta ttaccgatat
     4201 tttactttat accacctttt aactgatgtt ttcacttttg accaggtaat cttacctttg
     4261 ttttattttg gactatcccg actctcttct caagcatatg aatgaccctc cactagaatt
     4321 cgagctcagc gtcgatctag taacatagat gacaccgcgc gcgataattt atcctagttt
     4381 gcgcgctata ttttgttttc tatcgcgtat taaatgtata attgcgggac tctaatcata
     4441 aaaacccatc tcataaataa cgtcatgcat tacatgttaa ttattacatg cttaacgtaa
     4501 ttcaacagaa attatatgat aatcatcgca agaccggcaa caggattcaa tcttaagaaa
     4561 ctttattgcc aaatgtttga acgatctgct tgacaagcTC ACTCCTTCTT CGGATTAGGT
     4621 GGTGTGTCCT CATCGTCAAA CAGGTAATTG TAGACGTCGT CCATGGTAGT GGTATTAAAC
     4681 ATGCCCGTCG TGATACCGAA AGCGTTGTAA GCGGTCTGAT CTGTCCACCC TGGTGACAGT
     4741 GGTTTTGAAT TGTTCCCATC ATCTATTTTG CTAGCGGTAA TTTCATTGTT CATGAAATTA
     4801 TCGTGGACGT TTGAGGACGC AATCGGCTGC GAGAGGGCCT GGCTGTTTGT TTGTGTGGTG
     4861 ATGAGGTTAG GGCCGTTACT CGAGTTCGTA AAAGTGAAGG AAAGGCTCGA GTCCGCTATA
     4921 TTCCCGGACT GATTGAAATT AGCGAATTCT GAGCCACTTG TAGTCTTACG CTTCACCAGA
     4981 GACACGGGCA GGAGTTGGTT GCCCTTTACC GCCTGACCCT GGCTCAGTTG AAGAAGGCGG
     5041 TCGACTGACG TCTGCCCCAG AAGGCGGAAG TCCTGTTTTA TTGTCGTAAG AGGTGGGATA
     5101 TAACACGAGG AGTCCTCAGT GTCATCATAC CCCACGACAG AGATGTCAGC CCCGACTCTA
     5161 AGCCCTGATT CGGTAATCGC GCGCATCGCT CCAAGTGCCA TTTGATCATT GGCCACCAGC
     5221 ATGGCGGTAG GCACTATTCC CTCATTGAGC ATTTGCATAG TCTGTTGGAA TCCAGACATA
     5281 GCACTCCAGT CGCCCTCCCT CTCCGCGATT GGTTGGATCT GATTACGTGT CAAATACTTA
     5341 TGCCACCCAG CAAGCCTAAG CCGAGCCGAG ACAGAAGAGA GCGGACCAGC CAGAAGCGCT
     5401 ATTTGTTGAT GTCCCAGCGC TACGAGGTGC TCCACGCCGA GGCGCGTCCC GTCCTCATGG
     5461 CTGAATATAA TTGAATTAAT CGGGGTTTGG TCGCTGACGT CCAAGAAGAG CGCCGGGACG
     5521 TTCGTACAAG CTGCTTCTAC GGCAATCGCA TCCTGATCGT CCAGAGGGTA ATTAATTATG
     5581 AGGCCCGAAA CGCGTTGGGC GAGCAAATTG TGCACGGCCG CTTTACACGC CTCCACACCC
     5641 GACCTTTCGA CCATGGAAAC AACCACACTT GCACCGAGCT GGTCTGCGCG ACTCTTTATG
     5701 GCAGCAACAA TCTGAGAAGG GGCATGCAGA GCGAGGGAGG ACGTTGCCAC CCCAATAAGG
     5761 AGGCTTTGCT TTCCCGCCAG TTGTTGTGCC ACGCGGTTTG GAATGTAATT CAGTTCCGCC
     5821 ATAGCTGCCT CCACTTTTTC TCTGGTCTTT GCCGAAACGT GGGACGCCTG GTTAACCACC
     5881 CTTGAAACTG TTTGATGACT GACTCCGGCG TACTCCGCCA CGTCATACAA GGTCACTGGT
     5941 TTAGAGGTAG ATTTCTGATG GAAGAGAAGC TTCTTTATAT TACCGTTGCT GTACTTGGGG
     6001 ATCTGGTTCG TGATTATCTC TGCGAGCATC TCGGGAAACT CAATAGACAT GGTCTTATCG
     6061 AGGAAGGTTT GGAAGCAATA GGTCAGGAGG TTTTCGACTA CCTCATGCAT GGAATCGAGC
     6121 AACTTAGTCA GCTGGTAGAA GCGTTGCCAG TTCTGTGATG AGTTACCCTC GCGCTTTACG
     6181 ATCGCTTTCC CGAGCTCCTT GATGTATGTC ATCCTGATTT CATCAAACAG CTCTTGGCTC
     6241 TTGAGTCCCT CCTTAGGCAC GGAACTCAAC AAGAGCAGAG TTTTCATGCA CAAGTATTCT
     6301 TCGTAGCTCA CTTGAAGGCG CTGCAATTCG GAGGACACGA AGAGCATATG TTTGCACTGG
     6361 TCGTACATGC ACGGCAGCGA CATCCTCTGT TCATTGATGA TCAAGTCAGG TGCAAAGCAC
     6421 AGCAAGTTTC CGCTTGATTG GCGGTAACTG CGCCAACCGA GGGCAAACGC CATCAGGAAC
     6481 ATCCAGGAGT ATTGGAGGAG GGTCATTTGG TCATCGAGAT GGAGATTCCT GAAACCAGGA
     6541 ATTGCTTTCG CCCACTTAAC CGCCGCAATG ACTTGCCGCC CACCGAGCAT GTTGAGCGTG
     6601 GTCATAATGC GCCAGGCACT GTCAGGGACG GACGAATCGT AGCCGGCATA CAAGACCTCC
     6661 GGCTCTATTA CCTCCAGCAG TGACACAAGT GTCGGAGTCA GTTGGGGCAG AGCGGCCGGC
     6721 ACTATCGTCT TATTCGGATT CTCAGAGGTG TCTTGGCTCA CTCCTGCTGT TGCCTGCTGA
     6781 ATTCCTTTGA TCTTCTTCTT AGTCTTACGT GCCTCTGATG Ccattctgca gaagtaacac
     6841 caaacaacag ggtgagcatc gacaaaagaa acagtaccaa gcaaataaat agcgtatgaa
     6901 ggcagggcta aaaaaatcca catatagctg ctgcatatgc catcatccaa gtatatcaag
     6961 atcaaaataa ttataaaaca tacttgttta ttataataga taggtactca aggttagagc
     7021 atatgaatag atgctgcata tgccatcatg tatatgcatc agtaaaaccc acatcaacat
     7081 gtatacctat cctagatcga tatttccatc catcttaaac tcgtaactat gaagatgtat
     7141 gacacacaca tacagttcca aaattaataa atacaccagg tagtttgaaa cagtattcta
     7201 ctccgatcta gaacgaatga acgaccgccc aaccacacca catcatcaca accaagcgaa
     7261 caaaaagcat ctctgtatat gcatcagtaa aacccgcatc aacatgtata cctatcctag
     7321 atcgatattt ccatccatca tcttcaattc gtaactatga atatgtatgg cacacacata
     7381 cagatccaaa attaataaat ccaccaggta gtttgaaaca gaattaattc tactccgatc
     7441 tagaacgacc gcccaaccag accacatcat cacaaccaag acaaaaaaaa gcatgaaaag
     7501 atgacccgac aaacaagtgc acggcatata ttgaaataaa ggaaaagggc aaaccaaacc
     7561 ctatgcaacg aaacaaaaaa aatcatgaaa tcgatcccgt ctgcggaacg gctagagcca
     7621 tcccaggatt ccccaaagag aaacactggc aagttagcaa tcagaacgtg tctgacgtac
     7681 aggtcgcatc cgtgtacgaa cgctagcagc acggatctaa cacaaacacg gatctaacac
     7741 aaacatgaac agaagtagaa ctaccgggcc ctaaccatgg accggaacgc cgatctagag
     7801 aaggtagaga gggggggggg gggaggacga gcggcgtacc ttgaagcgga ggtgccgacg
     7861 ggtggatttg ggggagatct ggttgtgtgt gtgtgcgctc cgaacaacac gaggttgggg
     7921 aaagagggtg tggagggggt gtctatttat tacggcgggc gaggaaggga aagcgaagga
     7981 gcggtgggaa aggaatcccc cgtagctgcc ggtgccgtga gaggaggagg aggccgcctg
     8041 ccgtgccggc tcacgtctgc cgctccgcca cgcaatttct ggatgccgac agcggagcaa
     8101 gtccaacggt ggagcggaac tctcgagagg ggtccagagg cagcgacaga gatgccgtgc
     8161 cgtctgcttc gcttggcccg acgcgacgct gctggttcgc tggttggtgt ccgttagact
     8221 cgtcgacggc gtttaacagg ctggcattat ctactcgaaa caagaaaaat gtttccttag
     8281 tttttttaat ttcttaaagg gtatttgttt aatttttagt cactttattt tattctattt
     8341 tatatctaaa ttattaaata aaaaaactaa aatagagttt tagttttctt aatttagagg
     8401 ctaaaataga ataaaataga tgtactaaaa aaattagtct ataaaaacca ttaaccctaa
     8461 accctaaatg gatgtactaa taaaatggat gaagtattat ataggtgaag ctatttgcaa
     8521 aaaaaaagga gaacacatgc acactaaaaa gataaaactg tagagtcctg ttgtcaaaat
     8581 actcaattgt cctttagacc atgtctaact gttcatttat atgattctct aaaacactga
     8641 tattattgta gtactataga ttatattatt cgtagagtaa agtttaaata tatgtataaa
     8701 gatagataaa ctgcacttca aacaagtgtg acaaaaaaaa tatgtggtaa ttttttataa
     8761 cttagacatg caatgctcat tatctctaga gaggggcacg accgggtcac gctgcactgc
     8821 agctccttac gaattcccat ggggagAATT GTGAGCGCTC ACAATTGAAA GACTAGAAAG
     8881 AAGAAAGGGA AGAGAAAGAA TTGTGAGCGC TCACAATTGA AAGACTAGAA AGAAGAAAGG
     8941 GAAGAGAAAG AATTGTGAGC GCTCACAATT GAAAGACTAG AAAGAAGAAA GGGAAGAGAA
     9001 AGAATTGTGA GCGCTCACAA TTGAAAGACT AGAAAGAAGA AAGGGAAGAG AAAGAATTGT
     9061 GAGCGCTCAC AATTGAAAGA CTAGAAAGAA GAAAGGGAAG AGAAAGAATT GTGAGCGCTC
     9121 ACAATTGAAA GACTAGTGGA TCGATCTTCG CAAGACCCTT CCTCTATATA AGGAAGTTCA
     9181 TTTCATTTGG AGAGGACACG aatgggtcag tcccttatgt tacgtcctgt agaaacccca
     9241 acccgtgaaa tcaaaaaact cgacggcctg tgggcattca gtctggatcg cgaaaactgt
     9301 ggaattgatc agcgttggtg ggaaagcgcg ttacaagaaa gccgggcaat tgctgtgcca
     9361 ggcagtttta acgatcagtt cgccgatgca gatattcgta attatgcggg caacgtctgg
     9421 tatcagcgcg aagtctttat accgaaaggt aagtcttact ctctcttttt tggtctgtat
     9481 ttttaatttt ttgaagtata ctatttgtac tgacgctaat aatctttttt caggttgggc
     9541 aggccagcgt atcgtgctgc gtttcgatgc ggtcactcat tacggcaaag tgtgggtcaa
     9601 taatcaggaa gtgatggagc atcagggcgg ctatacgcca tttgaagccg atgtcacgcc
     9661 gtatgttatt gccgggaaaa gtgtacgtat caccgtttgt gtgaacaacg aactgaactg
     9721 gcagactatc ccgccgggaa tggtgattac cgacgaaaac ggcaagaaaa agcagtctta
     9781 cttccatgat ttctttaact atgccggaat ccatcgcagc gtaatgctct acaccacgcc
     9841 gaacacctgg gtggacgata tcaccgtggt gacgcatgtc gcgcaagact gtaaccacgc
     9901 gtctgttgac tggcaggtac ttcatgcttc aacgtgtaac ttaagagata ctgtgtgaaa
     9961 ttttatattt ccatacattt gcttgacctt tgctttttgt caattttttt ccccttacag
    10021 gtggtggcca atggtgatgt cagcgttgaa ctgcgtgatg cggatcaaca ggtggttgca
    10081 actggacaag gcactagcgg gactttgcaa gtggtgaatc cgcacctctg gcaaccgggt
    10141 gaaggttatc tctatgaact gtgcgtcaca gccaaaagcc agacagagtg tgatatctac
    10201 ccgcttcgcg tcggcatccg gtcagtggca gtgaagggcg aacagttcct gattaaccac
    10261 aaaccgttct actttactgg ctttggtcgt catgaagatg cggacttgcg tggcaaagga
    10321 ttcgataacg tgctgatggt gcacgaccac gcattaatgg actggattgg ggccaactcc
    10381 taccgtacct cgcattaccc ttacgctgaa gagatgctcg actgggcaga tgaacatggc
    10441 atcgtggtga ttgatgaaac tgctgctgtc ggctttaacc tctctttagg cattggtttc
    10501 gaagcgggca acaagccgaa agaactgtac agcgaagagg cagtcaacgg ggaaactcag
    10561 caagcgcact tacaggcgat taaagagctg atagcgcgtg acaaaaacca cccaagcgtg
    10621 gtgatgtgga gtattgccaa cgaaccggat acccgtccgc aaggtgcacg ggaatatttc
    10681 gcgccactgg cggaagcaac gcgtaaactc gacccgacgc gtccgatcac ctgcgtcaat
    10741 gtaatgttct gcgacgctca caccgatacc atcagcgatc tctttgatgt gctgtgcctg
    10801 aaccgttatt acggatggta tgtccaaagc ggcgatttgg aaacggcaga gaaggtactg
    10861 gaaaaagaac ttctggcctg gcaggagaaa ctgcatcagc cgattatcat caccgaatac
    10921 ggcgtggata cgttagccgg gctgcactca atgtacaccg acatgtggag tgaagagtat
    10981 cagtgtgcat ggctggatat gtatcaccgc gtctttgatc gcgtcagcgc cgtcgtcggt
    11041 gaacaggtat ggaatttcgc cgattttgcg acctcgcaag gcatattgcg cgttggcggt
    11101 aacaagaaag ggatcttcac tcgcgaccgc aaaccgaagt cggcggcttt tctgctgcaa
    11161 aaacgctgga ctggcatgaa cttcggtgaa aaaccgcagc agggaggcaa acaatgagct
    11221 tgtcaagcag atcgttcaaa catttggcaa taaagtttct taagattgaa tcctgttgcc
    11281 ggtcttgcga tgattatcat ataatttctg ttgaattacg ttaagcatgt aataattaac
    11341 atgtaatgca tgacgttatt tatgagatgg gtttttatga ttagagtccc gcaattatac
    11401 atttaatacg cgatagaaaa caaaatatag cgcgcaaact aggataaatt atcgcgcgcg
    11461 gtgtcatcta tgttactaga tcgacgctca gatgagaccg cagctggcac gacaggtttc
    11521 ccgactggaa agcgggcagt gagcgcaacg caattaatgt gagttagctc actcattagg
    11581 caccccaggc tttacacttt atgcttccgg ctcgtatgtt gtgtggaatt gtgagcggat
    11641 aacaatttca cacaggaaac agctatgacc atgattacgc caagcttgca tgcctgcagg
    11701 tcgactctag aggatccccg ggtaccgagc tcgaattcac tggccgtcgt tttacaacgt
    11761 cgtgactggg aaaaccctgg cgttacccaa cttaatcgcc ttgcagcaca tccccctttc
    11821 gccagctggc gtaatagcga agaggcccgc accgatcgcc cttcccaaca gttgcgcagc
    11881 ctgaatggcg aatggcgcct gatgcggtat tttctcctta cgcatctgtg cggtatttca
    11941 caccgcatat ggtgcactct cagtacaatc tgctctgatg ccgcatagtt aagccagccc
    12001 cgacacccgc caacacccgc tgacgcgccc tgacgggctt gtctgctccc ggcatccgct
    12061 tacagacaag ctgtgacggt ctcagggaca cgaagtgatc cgtttaaact atcagtgttt
    12121 gacaggatat attggcgggt aaacctaaga gaaaagagcg tttattagaa taatcggata
    12181 tttaaaaggg cgtgaaaagg tttatccgtt cgtccatttg tatgtgccag ccgtgcggct
    12241 gcatgaaatc ctggccggtt tgtctgatgc caagctggcg gcctggccgg ccagcttggc
    12301 cgctgaagaa accgagcgcc gccgtctaaa aaggtgatgt gtatttgagt aaaacagctt
    12361 gcgtcatgcg gtcgctgcgt atatgatgcg atgagtaaat aaacaaatac gcaaggggaa
    12421 cgcatgaagg ttatcgctgt acttaaccag aaaggcgggt caggcaagac gaccatcgca
    12481 acccatctag cccgcgccct gcaactcgcc ggggccgatg ttctgttagt cgattccgat
    12541 ccccagggca gtgcccgcga ttgggcggcc gtgcgggaag atcaaccgct aaccgttgtc
    12601 ggcatcgacc gcccgacgat tgaccgcgac gtgaaggcca tcggccggcg cgacttcgta
    12661 gtgatcgacg gagcgcccca ggcggcggac ttggctgtgt ccgcgatcaa ggcagccgac
    12721 ttcgtgctga ttccggtgca gccaagccct tacgacatat gggccaccgc cgacctggtg
    12781 gagctggtta agcagcgcat tgaggtcacg gatggaaggc tacaagcggc ctttgtcgtg
    12841 tcgcgggcga tcaaaggcac gcgcatcggc ggtgaggttg ccgaggcgct ggccgggtac
    12901 gagctgccca ttcttgagtc ccgtatcacg cagcgcgtga gctacccagg cactgccgcc
    12961 gccggcacaa ccgttcttga atcagaaccc gagggcgacg ctgcccgcga ggtccaggcg
    13021 ctggccgctg aaattaaatc aaaactcatt tgagttaatg aggtaaagag aaaatgagca
    13081 aaagcacaaa cacgctaagt gccggccgtc cgagcgcacg cagcagcaag gctgcaacgt
    13141 tggccagcct ggcagacacg ccagccatga agcgggtcaa ctttcagttg ccggcggagg
    13201 atcacaccaa gctgaagatg tacgcggtac gccaaggcaa gaccattacc gagctgctat
    13261 ctgaatacat cgcgcagcta ccagagtaaa tgagcaaatg aataaatgag tagatgaatt
    13321 ttagcggcta aaggaggcgg catggaaaat caagaacaac caggcaccga cgccgtggaa
    13381 tgccccatgt gtggaggaac gggcggttgg ccaggcgtaa gcggctgggt tgtctgccgg
    13441 ccctgcaatg gcactggaac ccccaagccc gaggaatcgg cgtgacggtc gcaaaccatc
    13501 cggcccggta caaatcggcg cggcgctggg tgatgacctg gtggagaagt tgaaggccgc
    13561 gcaggccgcc cagcggcaac gcatcgaggc agaagcacgc cccggtgaat cgtggcaagc
    13621 ggccgctgat cgaatccgca aagaatcccg gcaaccgccg gcagccggtg cgccgtcgat
    13681 taggaagccg cccaagggcg acgagcaacc agattttttc gttccgatgc tctatgacgt
    13741 gggcacccgc gatagtcgca gcatcatgga cgtggccgtt ttccgtctgt cgaagcgtga
    13801 ccgacgagct ggcgaggtga tccgctacga gcttccagac gggcacgtag aggtttccgc
    13861 agggccggcc ggcatggcca gtgtgtggga ttacgacctg gtactgatgg cggtttccca
    13921 tctaaccgaa tccatgaacc gataccggga agggaaggga gacaagcccg gccgcgtgtt
    13981 ccgtccacac gttgcggacg tactcaagtt ctgccggcga gccgatggcg gaaagcagaa
    14041 agacgacctg gtagaaacct gcattcggtt aaacaccacg cacgttgcca tgcagcgtac
    14101 gaagaaggcc aagaacggcc gcctggtgac ggtatccgag ggtgaagcct tgattagccg
    14161 ctacaagatc gtaaagagcg aaaccgggcg gccggagtac atcgagatcg agctagctga
    14221 ttggatgtac cgcgagatca cagaaggcaa gaacccggac gtgctgacgg ttcaccccga
    14281 ttactttttg atcgatcccg gcatcggccg ttttctctac cgcctggcac gccgcgccgc
    14341 aggcaaggca gaagccagat ggttgttcaa gacgatctac gaacgcagtg gcagcgccgg
    14401 agagttcaag aagttctgtt tcaccgtgcg caagctgatc gggtcaaatg acctgccgga
    14461 gtacgatttg aaggaggagg cggggcaggc tggcccgatc ctagtcatgc gctaccgcaa
    14521 cctgatcgag ggcgaagcat ccgccggttc ctaatgtacg gagcagatgc tagggcaaat
    14581 tgccctagca ggggaaaaag gtcgaaaaag cttctttcct gtggatagca cgtacattgg
    14641 gaacccaaag ccgtacattg ggaaccggaa cccgtacatt gggaacccaa agccgtacat
    14701 tgggaaccgg tcacacatgt aagtgactga tataaaagag aaaaaaggcg atttttccgc
    14761 ctaaaactct ttaaaactta ttaaaactct taaaacccgc ctggcctgtg cataactgtc
    14821 tggccagcgc acagccgaac agctgcaaaa agcgcctacc cttcggtcgc tgcgctccct
    14881 acgccccgcc gcttcgcgtc ggcctatcgc gnccgctggc cgctcaaaaa tggctggcct
    14941 acggccaggc aatctaccag ggcgcggaca agccgcgccg tcgccactcg accgccggcg
    15001 cccacatcaa ggctccgagt gcgcggaacc cctatttgtt tatttttcta aatacattca
    15061 aatatgtatc cgctcatgag acaataaccc tgataaatgc ttcaataata ttgaaaaagg
    15121 aagagtatgg ctaaaatgag aatatcaccg gaattgaaaa aactgatcga aaaataccgc
    15181 tgcgtaaaag atacggaagg aatgtctcct gctaaggtat ataagctggt gggagaaaat
    15241 gaaaacctat atttaaaaat gacggacagc cggtataaag ggaccaccta tgatgtggaa
    15301 cgggaaaagg acatgatgct atggctggaa ggaaagctgc ctgttccaaa ggtcctgcac
    15361 tttgaacggc atgatggctg gagcaatctg ctcatgagtg aggccgatgg cgtcctttgc
    15421 tcggaagagt atgaagatga acaaagccct gaaaagatta tcgagctgta tgcggagtgc
    15481 atcaggctct ttcactccat cgacatatcg gattgtccct atacgaatag cttagacagc
    15541 cgcttagccg aattggatta cttactgaat aacgatctgg ccgatgtgga ttgcgaaaac
    15601 tgggaagagg acactccatt taaagatccg cgcgagctgt atgatttttt aaagacggaa
    15661 aagcccgaag aggaacttgt cttttcccac ggcgacctgg gagacagcaa catctttgtg
    15721 aaagatggca aagtaagtgg ctttattgat cttgggagaa gcggcagggc ggacaagtgg
    15781 tatgacattg ccttctgcgt ccggtcgctc agggaggata tcggggaaga acagtatgtc
    15841 gagctatttt ttgacttact ggggatcaag cctgattggg agaaaataaa atattatatt
    15901 ttactggatg aattgtttta gctgtcagac caagtttact catatatact ttagattgat
    15961 ttaaaacttc atttttaatt taaaaggatc taggtgaaga tcctttttga taatctcatg
    16021 accaaaatcc cttaacgtga gttttcgttc cactgagcgt cagaccccgt agaaaagatc
    16081 aaaggatctt cttgagatcc tttttttctg cgcgtaatct gctgcttgca aacaaaaaaa
    16141 ccaccgctac cagcggtggt ttgtttgccg gatcaagagc taccaactct ttttccgaag
    16201 gtaactggct tcagcagagc gcagatacca aatactgttc ttctagtgta gccgtagtta
    16261 ggccaccact tcaagaactc tgtagcaccg cctacatacc tcgctctgct aatcctgtta
    16321 ccagtggctg ctgccagtgg cgataagtcg tgtcttaccg ggttggactc aagacgatag
    16381 ttaccggata aggcgcagcg gtcgggctga acggggggtt cgtgcacaca gcccagcttg
    16441 gagcgaacga cctacaccga actgagatac ctacagcgtg agctatgaga aagcgccacg
    16501 cttcccgaag ggagaaaggc ggacaggtat ccggtaagcg gcagggtcgg aacaggagag
    16561 cgcacgaggg agcttccagg gggaaacgcc tggtatcttt atagtcctgt cgggtttcgc
    16621 cacctctgac ttgagcgtcg atttttgtga tgctcgtcag gggggcggag cctatggaaa
    16681 aacgccagca acgcggcctt tttacggttc ctgctcggat ctgttggacc ggacagtagt
    16741 catggttgat gggctgcctg tatcgagtgg tgattttgtg ccgagctgcc ggtcggggag
    16801 ctgttggctg gctggtggca ggatatattg tggtgtaaac aaattgacgc ttagacaact
    16861 taataacaca ttgcggacgt ttttaatgta ctggggttga acactct 
//
