# Supplementary material for: A modular steroid-inducible gene expression system for use in rice
Source: BMC Plant Biol. 2019 Oct 15;19:426. doi: 10.1186/s12870-019-2038-x (PMC6794914; doi:10.1186/s12870-019-2038-x)
Supplement: Supplementary file 3 — Additional file 3: Data File S2. Sequence file of construct 17610. [file 12870_2019_2038_MOESM3_ESM.gb]

LOCUS       New_DNA                17879 bp ds-DNA     circular     20-MAR-2017
DEFINITION  .
ACCESSION   
VERSION     
SOURCE      .
  ORGANISM  .
COMMENT     
COMMENT     ApEinfo:methylated:1
FEATURES             Location/Qualifiers
     promoter        complement(2293..2347)
                     /label=minimal 35S
                     /ApEinfo_fwdcolor=#44faab
                     /ApEinfo_revcolor=#66fa9e
                     /ApEinfo_graphicformat=arrow_data {{0 1 2 0 0 -1} {} 0}
                     width 5 offset 0
     promoter        complement(2627..2646)
                     /label=lac operator
                     /ApEinfo_fwdcolor=#44faab
                     /ApEinfo_revcolor=#66fa9e
                     /ApEinfo_graphicformat=arrow_data {{0 1 2 0 0 -1} {} 0}
                     width 5 offset 0
     terminator      9275..9537
                     /vntifkey="43"
                     /label=nost
                     /ApEinfo_fwdcolor=pink
                     /ApEinfo_revcolor=pink
                     /ApEinfo_graphicformat=arrow_data {{0 1 2 0 0 -1} {} 0}
                     width 5 offset 0
     intron          complement(1956..2040)
                     /vntifkey="15"
                     /label=intron1
                     /ApEinfo_fwdcolor=pink
                     /ApEinfo_revcolor=pink
                     /ApEinfo_graphicformat=arrow_data {{0 1 2 0 0 -1} {} 0}
                     width 5 offset 0
     modified_base   5754..5754
                     /label=T to C
                     /ApEinfo_fwdcolor=#1045ff
                     /ApEinfo_revcolor=#1045ff
                     /ApEinfo_graphicformat=arrow_data {{0 1 2 0 0 -1} {} 0}
                     width 5 offset 0
     misc_feature    10961..10963
                     /vntifkey="21"
                     /label=START
                     /ApEinfo_fwdcolor=pink
                     /ApEinfo_revcolor=pink
                     /ApEinfo_graphicformat=arrow_data {{0 1 2 0 0 -1} {} 0}
                     width 5 offset 0
     misc_feature    7182..7185
                     /vntifkey="21"
                     /label=CTCC\fusion\site
                     /ApEinfo_fwdcolor=pink
                     /ApEinfo_revcolor=pink
                     /ApEinfo_graphicformat=arrow_data {{0 1 2 0 0 -1} {} 0}
                     width 5 offset 0
     enhancer        3654..4667
                     /vntifkey="9"
                     /label=maize\UBI1\intron1
                     /ApEinfo_fwdcolor=pink
                     /ApEinfo_revcolor=pink
                     /ApEinfo_graphicformat=arrow_data {{0 1 2 0 0 -1} {} 0}
                     width 5 offset 0
     misc_feature    2647..2650
                     /vntifkey="21"
                     /label=GGAG\fusion\site
                     /ApEinfo_fwdcolor=pink
                     /ApEinfo_revcolor=pink
                     /ApEinfo_graphicformat=arrow_data {{0 1 2 0 0 -1} {} 0}
                     width 5 offset 0
     misc_feature    8584..8587
                     /vntifkey="21"
                     /label=AATG\Fusion\Site
                     /ApEinfo_fwdcolor=pink
                     /ApEinfo_revcolor=pink
                     /ApEinfo_graphicformat=arrow_data {{0 1 2 0 0 -1} {} 0}
                     width 5 offset 0
     CDS             4672..6894
                     /label=LHGRN
                     /ApEinfo_fwdcolor=#ff4f37
                     /ApEinfo_revcolor=#ff4f37
                     /ApEinfo_graphicformat=arrow_data {{0 1 2 0 0 -1} {} 0}
                     width 5 offset 0
     promoter        9562..10959
                     /vntifkey="29"
                     /label=Os\Actin1\promoter\plus\intron\with\7\bp\(no\BsaI\o
                     /ApEinfo_fwdcolor=pink
                     /ApEinfo_revcolor=pink
                     /ApEinfo_graphicformat=arrow_data {{0 1 2 0 0 -1} {} 0}
                     width 5 offset 0
     misc_feature    9264..9266
                     /vntifkey="21"
                     /label=STOP
                     /ApEinfo_fwdcolor=pink
                     /ApEinfo_revcolor=pink
                     /ApEinfo_graphicformat=arrow_data {{0 1 2 0 0 -1} {} 0}
                     width 5 offset 0
     misc_feature    7162..7165
                     /vntifkey="21"
                     /label=AGCG\fusion\site
                     /ApEinfo_fwdcolor=pink
                     /ApEinfo_revcolor=pink
                     /ApEinfo_graphicformat=arrow_data {{0 1 2 0 0 -1} {} 0}
                     width 5 offset 0
     misc_feature    complement(2289..2292)
                     /vntifkey="21"
                     /label=AATG fusion site
                     /ApEinfo_fwdcolor=#00e3ff
                     /ApEinfo_revcolor=#00e3ff
                     /ApEinfo_graphicformat=arrow_data {{0 1 2 0 0 -1} {} 0}
                     width 5 offset 0
     misc_feature    17143..17270
                     /vntifkey="21"
                     /label=RB
                     /ApEinfo_fwdcolor=#7eff74
                     /ApEinfo_revcolor=#7eff74
                     /ApEinfo_graphicformat=arrow_data {{0 1 2 0 0 -1} {} 0}
                     width 5 offset 0
     CDS             9271..9274
                     /vntifkey="4"
                     /label=GCTT\fusion\site
                     /ApEinfo_fwdcolor=pink
                     /ApEinfo_revcolor=pink
                     /ApEinfo_graphicformat=arrow_data {{0 1 2 0 0 -1} {} 0}
                     width 5 offset 0
     terminator      complement(9..271)
                     /vntifkey="43"
                     /label=nost(1)
                     /ApEinfo_label=nost
                     /ApEinfo_fwdcolor=pink
                     /ApEinfo_revcolor=pink
                     /ApEinfo_graphicformat=arrow_data {{0 1 2 0 0 -1} {} 0}
                     width 5 offset 0
     misc_feature    12475..12625
                     /vntifkey="21"
                     /label=LB
                     /ApEinfo_fwdcolor=#7eff74
                     /ApEinfo_revcolor=#7eff74
                     /ApEinfo_graphicformat=arrow_data {{0 1 2 0 0 -1} {} 0}
                     width 5 offset 0
     terminator      12181..12443
                     /vntifkey="43"
                     /label=nost(2)
                     /ApEinfo_label=nost
                     /ApEinfo_fwdcolor=pink
                     /ApEinfo_revcolor=pink
                     /ApEinfo_graphicformat=arrow_data {{0 1 2 0 0 -1} {} 0}
                     width 5 offset 0
     promoter        complement(2523..2541)
                     /label=lac operator(1)
                     /ApEinfo_label=lac operator
                     /ApEinfo_fwdcolor=#44faab
                     /ApEinfo_revcolor=#66fa9e
                     /ApEinfo_graphicformat=arrow_data {{0 1 2 0 0 -1} {} 0}
                     width 5 offset 0
     mutation        complement(13133..13133)
                     /vntifkey="62"
                     /label=C\to\T
                     /ApEinfo_fwdcolor=pink
                     /ApEinfo_revcolor=pink
                     /ApEinfo_graphicformat=arrow_data {{0 1 2 0 0 -1} {} 0}
                     width 5 offset 0
     CDS             10961..12176
                     /vntifkey="4"
                     /label=HYG\resistance\(from\BRACT\vectors)\(no\BsaI\or\Bpi
                     /ApEinfo_fwdcolor=pink
                     /ApEinfo_revcolor=pink
                     /ApEinfo_graphicformat=arrow_data {{0 1 2 0 0 -1} {} 0}
                     width 5 offset 0
     promoter        7186..8583
                     /vntifkey="29"
                     /label=Os\Actin1\promoter\plus\intron\with\7\bp\(no\BsaI\o
                     (1)
                     /ApEinfo_label=Os\Actin1\promoter\plus\intron\with\7\bp\(n
                     o\BsaI\o
                     /ApEinfo_fwdcolor=pink
                     /ApEinfo_revcolor=pink
                     /ApEinfo_graphicformat=arrow_data {{0 1 2 0 0 -1} {} 0}
                     width 5 offset 0
     modified_base   6051..6051
                     /label=T to C(1)
                     /ApEinfo_label=T to C
                     /ApEinfo_fwdcolor=#1045ff
                     /ApEinfo_revcolor=#1045ff
                     /ApEinfo_graphicformat=arrow_data {{0 1 2 0 0 -1} {} 0}
                     width 5 offset 0
     misc_feature    complement(14358..17138)
                     /vntifkey="21"
                     /label=pVS1\fragment\short
                     /ApEinfo_fwdcolor=#7eff74
                     /ApEinfo_revcolor=#7eff74
                     /ApEinfo_graphicformat=arrow_data {{0 1 2 0 0 -1} {} 0}
                     width 5 offset 0
     misc_feature    11727..11729
                     /vntifkey="21"
                     /label=H/H\CAC\to\CAT\no\DraIII
                     /ApEinfo_fwdcolor=pink
                     /ApEinfo_revcolor=pink
                     /ApEinfo_graphicformat=arrow_data {{0 1 2 0 0 -1} {} 0}
                     width 5 offset 0
     misc_feature    9538..9541
                     /vntifkey="21"
                     /label=AGCG\fusion\site(1)
                     /ApEinfo_label=AGCG\fusion\site
                     /ApEinfo_fwdcolor=pink
                     /ApEinfo_revcolor=pink
                     /ApEinfo_graphicformat=arrow_data {{0 1 2 0 0 -1} {} 0}
                     width 5 offset 0
     CDS             complement(1573..1955)
                     /vntifkey="4"
                     /label=Gus\exon2
                     /ApEinfo_fwdcolor=pink
                     /ApEinfo_revcolor=pink
                     /ApEinfo_graphicformat=arrow_data {{0 1 2 0 0 -1} {} 0}
                     width 5 offset 0
     CDS             complement(17387..17707)
                     /vntifkey="4"
                     /label=ALPHA
                     /ApEinfo_fwdcolor=#e9d024
                     /ApEinfo_revcolor=#e9d024
                     /ApEinfo_graphicformat=arrow_data {{0 1 2 0 0 -1} {} 0}
                     width 5 offset 0
     rep_origin      12692..12692
                     /vntifkey="33"
                     /note="RNaseH cleavage point"
                     /label=ORI
                     /ApEinfo_fwdcolor=#999999
                     /ApEinfo_revcolor=#999999
                     /ApEinfo_graphicformat=arrow_data {{0 1 2 0 0 -1} {} 0}
                     width 5 offset 0
     misc_feature    12444..12447
                     /vntifkey="21"
                     /label=AGCG\fusion\site(2)
                     /ApEinfo_label=AGCG\fusion\site
                     /ApEinfo_fwdcolor=pink
                     /ApEinfo_revcolor=pink
                     /ApEinfo_graphicformat=arrow_data {{0 1 2 0 0 -1} {} 0}
                     width 5 offset 0
     promoter        complement(2367..2385)
                     /label=lac operator(2)
                     /ApEinfo_label=lac operator
                     /ApEinfo_fwdcolor=#44faab
                     /ApEinfo_revcolor=#66fa9e
                     /ApEinfo_graphicformat=arrow_data {{0 1 2 0 0 -1} {} 0}
                     width 5 offset 0
     promoter        complement(17745..17745)
                     /vntifkey="30"
                     /label=P(LAC)
                     /ApEinfo_fwdcolor=#346ee0
                     /ApEinfo_revcolor=#346ee0
                     /ApEinfo_graphicformat=arrow_data {{0 1 2 0 0 -1} {} 0}
                     width 5 offset 0
     misc_feature    complement(12677..13291)
                     /vntifkey="21"
                     /label=rep\-\pMB1
                     /ApEinfo_fwdcolor=#7eff74
                     /ApEinfo_revcolor=#7eff74
                     /ApEinfo_graphicformat=arrow_data {{0 1 2 0 0 -1} {} 0}
                     width 5 offset 0
     misc_feature    10960..10963
                     /vntifkey="21"
                     /label=AATG\Fusion\Site(1)
                     /ApEinfo_label=AATG\Fusion\Site
                     /ApEinfo_fwdcolor=pink
                     /ApEinfo_revcolor=pink
                     /ApEinfo_graphicformat=arrow_data {{0 1 2 0 0 -1} {} 0}
                     width 5 offset 0
     misc_feature    7186..8587
                     /label=P/PU 15216
                     /ApEinfo_fwdcolor=cyan
                     /ApEinfo_revcolor=green
                     /ApEinfo_graphicformat=arrow_data {{0 1 2 0 0 -1} {} 0}
                     width 5 offset 0
     terminator      6899..7161
                     /vntifkey="43"
                     /label=nost(3)
                     /ApEinfo_label=nost
                     /ApEinfo_fwdcolor=pink
                     /ApEinfo_revcolor=pink
                     /ApEinfo_graphicformat=arrow_data {{0 1 2 0 0 -1} {} 0}
                     width 5 offset 0
     misc_feature    11024..11026
                     /vntifkey="21"
                     /label=GTC\to\GTG\no\Esp3I
                     /ApEinfo_fwdcolor=pink
                     /ApEinfo_revcolor=pink
                     /ApEinfo_graphicformat=arrow_data {{0 1 2 0 0 -1} {} 0}
                     width 5 offset 0
     misc_feature    8588..9270
                     /label=S/SC/SC1 15073
                     /ApEinfo_fwdcolor=#cd0532
                     /ApEinfo_revcolor=green
                     /ApEinfo_graphicformat=arrow_data {{0 1 2 0 0 -1} {} 0}
                     width 5 offset 0
     promoter        complement(2575..2593)
                     /label=lac operator(3)
                     /ApEinfo_label=lac operator
                     /ApEinfo_fwdcolor=#44faab
                     /ApEinfo_revcolor=#66fa9e
                     /ApEinfo_graphicformat=arrow_data {{0 1 2 0 0 -1} {} 0}
                     width 5 offset 0
     promoter        complement(17714..17837)
                     /vntifkey="30"
                     /label=P\lac\prom
                     /ApEinfo_fwdcolor=#346ee0
                     /ApEinfo_revcolor=#346ee0
                     /ApEinfo_graphicformat=arrow_data {{0 1 2 0 0 -1} {} 0}
                     width 5 offset 0
     mutation        complement(13564..13564)
                     /vntifkey="62"
                     /label=A\to\C,\I\to\L
                     /ApEinfo_fwdcolor=pink
                     /ApEinfo_revcolor=pink
                     /ApEinfo_graphicformat=arrow_data {{0 1 2 0 0 -1} {} 0}
                     width 5 offset 0
     misc_feature    9558..9561
                     /vntifkey="21"
                     /label=GGAG\Fusion\Site
                     /ApEinfo_fwdcolor=pink
                     /ApEinfo_revcolor=pink
                     /ApEinfo_graphicformat=arrow_data {{0 1 2 0 0 -1} {} 0}
                     width 5 offset 0
     misc_feature    9271..9537
                     /label=T-Nos 41421
                     /ApEinfo_fwdcolor=#7d0d82
                     /ApEinfo_revcolor=green
                     /ApEinfo_graphicformat=arrow_data {{0 1 2 0 0 -1} {} 0}
                     width 5 offset 0
     promoter        2671..3653
                     /vntifkey="29"
                     /label=maize\UBI1\promoter
                     /ApEinfo_fwdcolor=pink
                     /ApEinfo_revcolor=pink
                     /ApEinfo_graphicformat=arrow_data {{0 1 2 0 0 -1} {} 0}
                     width 5 offset 0
     intron          complement(1469..1572)
                     /vntifkey="15"
                     /label=intron\2
                     /ApEinfo_fwdcolor=pink
                     /ApEinfo_revcolor=pink
                     /ApEinfo_graphicformat=arrow_data {{0 1 2 0 0 -1} {} 0}
                     width 5 offset 0
     mutation        complement(13763..13763)
                     /vntifkey="62"
                     /label=A\to\G\(BpiI\removed)
                     /ApEinfo_fwdcolor=pink
                     /ApEinfo_revcolor=pink
                     /ApEinfo_graphicformat=arrow_data {{0 1 2 0 0 -1} {} 0}
                     width 5 offset 0
     misc_feature    11243..11245
                     /vntifkey="21"
                     /label=A/A\GCA\to\GCC\no\DraIII
                     /ApEinfo_fwdcolor=pink
                     /ApEinfo_revcolor=pink
                     /ApEinfo_graphicformat=arrow_data {{0 1 2 0 0 -1} {} 0}
                     width 5 offset 0
     modified_base   6678..6678
                     /label=T to C(2)
                     /ApEinfo_label=T to C
                     /ApEinfo_fwdcolor=#1045ff
                     /ApEinfo_revcolor=#1045ff
                     /ApEinfo_graphicformat=arrow_data {{0 1 2 0 0 -1} {} 0}
                     width 5 offset 0
     promoter        complement(2471..2489)
                     /label=lac operator(4)
                     /ApEinfo_label=lac operator
                     /ApEinfo_fwdcolor=#44faab
                     /ApEinfo_revcolor=#66fa9e
                     /ApEinfo_graphicformat=arrow_data {{0 1 2 0 0 -1} {} 0}
                     width 5 offset 0
     misc_feature    complement(17284..17287)
                     /vntifkey="21"
                     /label=GGGA\fusion\site
                     /ApEinfo_fwdcolor=#7eff74
                     /ApEinfo_revcolor=#7eff74
                     /ApEinfo_graphicformat=arrow_data {{0 1 2 0 0 -1} {} 0}
                     width 5 offset 0
     CDS             complement(13454..14245)
                     /vntifkey="4"
                     /label=NPTII
                     /ApEinfo_fwdcolor=#e9d024
                     /ApEinfo_revcolor=#e9d024
                     /ApEinfo_graphicformat=arrow_data {{0 1 2 0 0 -1} {} 0}
                     width 5 offset 0
     misc_feature    12174..12176
                     /vntifkey="21"
                     /label=STOP(1)
                     /ApEinfo_label=STOP
                     /ApEinfo_fwdcolor=pink
                     /ApEinfo_revcolor=pink
                     /ApEinfo_graphicformat=arrow_data {{0 1 2 0 0 -1} {} 0}
                     width 5 offset 0
     CDS             8589..9266
                     /vntifkey="4"
                     /label=dsRed\(no\BsaI\or\BpiI\sites)
                     /ApEinfo_fwdcolor=pink
                     /ApEinfo_revcolor=pink
                     /ApEinfo_graphicformat=arrow_data {{0 1 2 0 0 -1} {} 0}
                     width 5 offset 0
     misc_feature    complement(276..279)
                     /vntifkey="21"
                     /label=GCTT\fusion\site(1)
                     /ApEinfo_label=GCTT\fusion\site
                     /ApEinfo_fwdcolor=pink
                     /ApEinfo_revcolor=pink
                     /ApEinfo_graphicformat=arrow_data {{0 1 2 0 0 -1} {} 0}
                     width 5 offset 0
     CDS             6895..6898
                     /vntifkey="4"
                     /label=GCTT\fusion\site(2)
                     /ApEinfo_label=GCTT\fusion\site
                     /ApEinfo_fwdcolor=pink
                     /ApEinfo_revcolor=pink
                     /ApEinfo_graphicformat=arrow_data {{0 1 2 0 0 -1} {} 0}
                     width 5 offset 0
     CDS             complement(2041..2284)
                     /vntifkey="4"
                     /label=Gus\exon1
                     /ApEinfo_fwdcolor=pink
                     /ApEinfo_revcolor=pink
                     /ApEinfo_graphicformat=arrow_data {{0 1 2 0 0 -1} {} 0}
                     width 5 offset 0
     CDS             12177..12180
                     /vntifkey="4"
                     /label=GCTT\fusion\site(3)
                     /ApEinfo_label=GCTT\fusion\site
                     /ApEinfo_fwdcolor=pink
                     /ApEinfo_revcolor=pink
                     /ApEinfo_graphicformat=arrow_data {{0 1 2 0 0 -1} {} 0}
                     width 5 offset 0
     misc_feature    8588..8591
                     /vntifkey="21"
                     /label=AATG\Fusion\Site(2)
                     /ApEinfo_label=AATG\Fusion\Site
                     /ApEinfo_fwdcolor=pink
                     /ApEinfo_revcolor=pink
                     /ApEinfo_graphicformat=arrow_data {{0 1 2 0 0 -1} {} 0}
                     width 5 offset 0
     modified_base   6429..6429
                     /label=T to C(3)
                     /ApEinfo_label=T to C
                     /ApEinfo_fwdcolor=#1045ff
                     /ApEinfo_revcolor=#1045ff
                     /ApEinfo_graphicformat=arrow_data {{0 1 2 0 0 -1} {} 0}
                     width 5 offset 0
     promoter        complement(2419..2436)
                     /label=lac operator(5)
                     /ApEinfo_label=lac operator
                     /ApEinfo_fwdcolor=#44faab
                     /ApEinfo_revcolor=#66fa9e
                     /ApEinfo_graphicformat=arrow_data {{0 1 2 0 0 -1} {} 0}
                     width 5 offset 0
     misc_feature    10961..11299
                     /vntifkey="21"
                     /label=AtEx1
                     /ApEinfo_fwdcolor=pink
                     /ApEinfo_revcolor=pink
                     /ApEinfo_graphicformat=arrow_data {{0 1 2 0 0 -1} {} 0}
                     width 5 offset 0
     misc_feature    2667..2670
                     /vntifkey="21"
                     /label=GGAG\Fusion\Site(1)
                     /ApEinfo_label=GGAG\Fusion\Site
                     /ApEinfo_fwdcolor=pink
                     /ApEinfo_revcolor=pink
                     /ApEinfo_graphicformat=arrow_data {{0 1 2 0 0 -1} {} 0}
                     width 5 offset 0
     CDS             complement(5..8)
                     /vntifkey="4"
                     /label=CGCT\fusion\site
                     /ApEinfo_fwdcolor=pink
                     /ApEinfo_revcolor=pink
                     /ApEinfo_graphicformat=arrow_data {{0 1 2 0 0 -1} {} 0}
                     width 5 offset 0
     misc_feature    8589..8591
                     /vntifkey="21"
                     /label=START(1)
                     /ApEinfo_label=START
                     /ApEinfo_fwdcolor=pink
                     /ApEinfo_revcolor=pink
                     /ApEinfo_graphicformat=arrow_data {{0 1 2 0 0 -1} {} 0}
                     width 5 offset 0
     misc_feature    4668..4671
                     /vntifkey="21"
                     /label=AATG fusion site(1)
                     /ApEinfo_label=AATG fusion site
                     /ApEinfo_fwdcolor=#00e3ff
                     /ApEinfo_revcolor=#00e3ff
                     /ApEinfo_graphicformat=arrow_data {{0 1 2 0 0 -1} {} 0}
                     width 5 offset 0
     CDS             complement(272..1468)
                     /vntifkey="4"
                     /label=Gus\exon3
                     /ApEinfo_fwdcolor=pink
                     /ApEinfo_revcolor=pink
                     /ApEinfo_graphicformat=arrow_data {{0 1 2 0 0 -1} {} 0}
                     width 5 offset 0
     misc_feature    11490..12176
                     /vntifkey="21"
                     /label=AtEx2
                     /ApEinfo_fwdcolor=pink
                     /ApEinfo_revcolor=pink
                     /ApEinfo_graphicformat=arrow_data {{0 1 2 0 0 -1} {} 0}
                     width 5 offset 0
     misc_feature    9267..9270
                     /vntifkey="21"
                     /label=GCTT\Fusion\Site
                     /ApEinfo_fwdcolor=pink
                     /ApEinfo_revcolor=pink
                     /ApEinfo_graphicformat=arrow_data {{0 1 2 0 0 -1} {} 0}
                     width 5 offset 0
ORIGIN
        1 tctgagcgtc gatctagtaa catagatgac accgcgcgcg ataatttatc ctagtttgcg
       61 cgctatattt tgttttctat cgcgtattaa atgtataatt gcgggactct aatcataaaa
      121 acccatctca taaataacgt catgcattac atgttaatta ttacatgctt aacgtaattc
      181 aacagaaatt atatgataat catcgcaaga ccggcaacag gattcaatct taagaaactt
      241 tattgccaaa tgtttgaacg atctgcttga caagctcatt gtttgcctcc ctgctgcggt
      301 ttttcaccga agttcatgcc agtccagcgt ttttgcagca gaaaagccgc cgacttcggt
      361 ttgcggtcgc gagtgaagat ccctttcttg ttaccgccaa cgcgcaatat gccttgcgag
      421 gtcgcaaaat cggcgaaatt ccatacctgt tcaccgacga cggcgctgac gcgatcaaag
      481 acgcggtgat acatatccag ccatgcacac tgatactctt cactccacat gtcggtgtac
      541 attgagtgca gcccggctaa cgtatccacg ccgtattcgg tgatgataat cggctgatgc
      601 agtttctcct gccaggccag aagttctttt tccagtacct tctctgccgt ttccaaatcg
      661 ccgctttgga cataccatcc gtaataacgg ttcaggcaca gcacatcaaa gagatcgctg
      721 atggtatcgg tgtgagcgtc gcagaacatt acattgacgc aggtgatcgg acgcgtcggg
      781 tcgagtttac gcgttgcttc cgccagtggc gcgaaatatt cccgtgcacc ttgcggacgg
      841 gtatccggtt cgttggcaat actccacatc accacgcttg ggtggttttt gtcacgcgct
      901 atcagctctt taatcgcctg taagtgcgct tgctgagttt ccccgttgac tgcctcttcg
      961 ctgtacagtt ctttcggctt gttgcccgct tcgaaaccaa tgcctaaaga gaggttaaag
     1021 ccgacagcag cagtttcatc aatcaccacg atgccatgtt catctgccca gtcgagcatc
     1081 tcttcagcgt aagggtaatg cgaggtacgg taggagttgg ccccaatcca gtccattaat
     1141 gcgtggtcgt gcaccatcag cacgttatcg aatcctttgc cacgcaagtc cgcatcttca
     1201 tgacgaccaa agccagtaaa gtagaacggt ttgtggttaa tcaggaactg ttcgcccttc
     1261 actgccactg accggatgcc gacgcgaagc gggtagatat cacactctgt ctggcttttg
     1321 gctgtgacgc acagttcata gagataacct tcacccggtt gccagaggtg cggattcacc
     1381 acttgcaaag tcccgctagt gccttgtcca gttgcaacca cctgttgatc cgcatcacgc
     1441 agttcaacgc tgacatcacc attggccacc acctgtaagg ggaaaaaaat tgacaaaaag
     1501 caaaggtcaa gcaaatgtat ggaaatataa aatttcacac agtatctctt aagttacacg
     1561 ttgaagcatg aagtacctgc cagtcaacag acgcgtggtt acagtcttgc gcgacatgcg
     1621 tcaccacggt gatatcgtcc acccaggtgt tcggcgtggt gtagagcatt acgctgcgat
     1681 ggattccggc atagttaaag aaatcatgga agtaagactg ctttttcttg ccgttttcgt
     1741 cggtaatcac cattcccggc gggatagtct gccagttcag ttcgttgttc acacaaacgg
     1801 tgatacgtac acttttcccg gcaataacat acggcgtgac atcggcttca aatggcgtat
     1861 agccgccctg atgctccatc acttcctgat tattgaccca cactttgccg taatgagtga
     1921 ccgcatcgaa acgcagcacg atacgctggc ctgcccaacc tgaaaaaaga ttattagcgt
     1981 cagtacaaat agtatacttc aaaaaattaa aaatacagac caaaaaagag agagtaagac
     2041 ttacctttcg gtataaagac ttcgcgctga taccagacgt tgcccgcata attacgaata
     2101 tctgcatcgg cgaactgatc gttaaaactg cctggcacag caattgcccg gctttcttgt
     2161 aacgcgcttt cccaccaacg ctgatcaatt ccacagtttt cgcgatccag actgaatgcc
     2221 cacaggccgt cgagtttttt gatttcacgg gttggggttt ctacaggacg taacataagg
     2281 gactgaccca ttCGTGTCCT CTCCAAATGA AATGAACTTC CTTATATAGA GGAAGGGTCT
     2341 TGCGAAGATC GATCCACTAG TCTTTCAATT GTGAGCGCTC ACAATTCTTT CTCTTCCCTT
     2401 TCTTCTTTCT AGTCTTTCAA TTGTGAGCGC TCACAATTCT TTCTCTTCCC TTTCTTCTTT
     2461 CTAGTCTTTC AATTGTGAGC GCTCACAATT CTTTCTCTTC CCTTTCTTCT TTCTAGTCTT
     2521 TCAATTGTGA GCGCTCACAA TTCTTTCTCT TCCCTTTCTT CTTTCTAGTC TTTCAATTGT
     2581 GAGCGCTCAC AATTCTTTCT CTTCCCTTTC TTCTTTCTAG TCTTTCAATT GTGAGCGCTC
     2641 ACAATTctcc ccatgggaat tcgtaaggag ctgcagtgca gcgtgacccg gtcgtgcccc
     2701 tctctagaga taatgagcat tgcatgtcta agttataaaa aattaccaca tatttttttt
     2761 gtcacacttg tttgaagtgc agtttatcta tctttataca tatatttaaa ctttactcta
     2821 cgaataatat aatctatagt actacaataa tatcagtgtt ttagagaatc atataaatga
     2881 acagttagac atggtctaaa ggacaattga gtattttgac aacaggactc tacagtttta
     2941 tctttttagt gtgcatgtgt tctccttttt ttttgcaaat agcttcacct atataatact
     3001 tcatccattt tattagtaca tccatttagg gtttagggtt aatggttttt atagactaat
     3061 ttttttagta catctatttt attctatttt agcctctaaa ttaagaaaac taaaactcta
     3121 ttttagtttt tttatttaat aatttagata taaaatagaa taaaataaag tgactaaaaa
     3181 ttaaacaaat accctttaag aaattaaaaa aactaaggaa acatttttct tgtttcgagt
     3241 agataatgcc agcctgttaa acgccgtcga cgagtctaac ggacaccaac cagcgaacca
     3301 gcagcgtcgc gtcgggccaa gcgaagcaga cggcacggca tctctgtcgc tgcctctgga
     3361 cccctctcga gagttccgct ccaccgttgg acttgctccg ctgtcggcat ccagaaattg
     3421 cgtggcggag cggcagacgt gagccggcac ggcaggcggc ctcctcctcc tctcacggca
     3481 ccggcagcta cgggggattc ctttcccacc gctccttcgc tttcccttcc tcgcccgccg
     3541 taataaatag acaccccctc cacaccctct ttccccaacc tcgtgttgtt cggagcgcac
     3601 acacacacaa ccagatctcc cccaaatcca cccgtcggca cctccgcttc aaggtacgcc
     3661 gctcgtcctc cccccccccc cctctctacc ttctctagat cggcgttccg gtccatggtt
     3721 agggcccggt agttctactt ctgttcatgt ttgtgttaga tccgtgtttg tgttagatcc
     3781 gtgctgctag cgttcgtaca cggatgcgac ctgtacgtca gacacgttct gattgctaac
     3841 ttgccagtgt ttctctttgg ggaatcctgg gatggctcta gccgttccgc agacgggatc
     3901 gatttcatga ttttttttgt ttcgttgcat agggtttggt ttgccctttt cctttatttc
     3961 aatatatgcc gtgcacttgt ttgtcgggtc atcttttcat gctttttttt gtcttggttg
     4021 tgatgatgtg gtctggttgg gcggtcgttc tagatcggag tagaattaat tctgtttcaa
     4081 actacctggt ggatttatta attttggatc tgtatgtgtg tgccatacat attcatagtt
     4141 acgaattgaa gatgatggat ggaaatatcg atctaggata ggtatacatg ttgatgcggg
     4201 ttttactgat gcatatacag agatgctttt tgttcgcttg gttgtgatga tgtggtgtgg
     4261 ttgggcggtc gttcattcgt tctagatcgg agtagaatac tgtttcaaac tacctggtgt
     4321 atttattaat tttggaactg tatgtgtgtg tcatacatct tcatagttac gagtttaaga
     4381 tggatggaaa tatcgatcta ggataggtat acatgttgat gtgggtttta ctgatgcata
     4441 tacatgatgg catatgcagc atctattcat atgctctaac cttgagtacc tatctattat
     4501 aataaacaag tatgttttat aattattttg atcttgatat acttggatga tggcatatgc
     4561 agcagctata tgtggatttt tttagccctg ccttcatacg ctatttattt gcttggtact
     4621 gtttcttttg tcgatgctca ccctgttgtt tggtgttact tctgcagaat gGCATCAGAG
     4681 GCACGTAAGA CTAAGAAGAA GATCAAAGGA ATTCAGCAGG CAACAGCAGG AGTGAGCCAA
     4741 GACACCTCTG AGAATCCGAA TAAGACGATA GTGCCGGCCG CTCTGCCCCA ACTGACTCCG
     4801 ACACTTGTGT CACTGCTGGA GGTAATAGAG CCGGAGGTCT TGTATGCCGG CTACGATTCG
     4861 TCCGTCCCTG ACAGTGCCTG GCGCATTATG ACCACGCTCA ACATGCTCGG TGGGCGGCAA
     4921 GTCATTGCGG CGGTTAAGTG GGCGAAAGCA ATTCCTGGTT TCAGGAATCT CCATCTCGAT
     4981 GACCAAATGA CCCTCCTCCA ATACTCCTGG ATGTTCCTGA TGGCGTTTGC CCTCGGTTGG
     5041 CGCAGTTACC GCCAATCAAG CGGAAACTTG CTGTGCTTTG CACCTGACTT GATCATCAAT
     5101 GAACAGAGGA TGTCGCTGCC GTGCATGTAC GACCAGTGCA AACATATGCT CTTCGTGTCC
     5161 TCCGAATTGC AGCGCCTTCA AGTGAGCTAC GAAGAATACT TGTGCATGAA AACTCTGCTC
     5221 TTGTTGAGTT CCGTGCCTAA GGAGGGACTC AAGAGCCAAG AGCTGTTTGA TGAAATCAGG
     5281 ATGACATACA TCAAGGAGCT CGGGAAAGCG ATCGTAAAGC GCGAGGGTAA CTCATCACAG
     5341 AACTGGCAAC GCTTCTACCA GCTGACTAAG TTGCTCGATT CCATGCATGA GGTAGTCGAA
     5401 AACCTCCTGA CCTATTGCTT CCAAACCTTC CTCGATAAGA CCATGTCTAT TGAGTTTCCC
     5461 GAGATGCTCG CAGAGATAAT CACGAACCAG ATCCCCAAGT ACAGCAACGG TAATATAAAG
     5521 AAGCTTCTCT TCCATCAGAA ATCTACCTCT AAACCAGTGA CCTTGTATGA CGTGGCGGAG
     5581 TACGCCGGAG TCAGTCATCA AACAGTTTCA AGGGTGGTTA ACCAGGCGTC CCACGTTTCG
     5641 GCAAAGACCA GAGAAAAAGT GGAGGCAGCT ATGGCGGAAC TGAATTACAT TCCAAACCGC
     5701 GTGGCACAAC AACTGGCGGG AAAGCAAAGC CTCCTTATTG GGGTGGCAAC GTCCTCCCTC
     5761 GCTCTGCATG CCCCTTCTCA GATTGTTGCT GCCATAAAGA GTCGCGCAGA CCAGCTCGGT
     5821 GCAAGTGTGG TTGTTTCCAT GGTCGAAAGG TCGGGTGTGG AGGCGTGTAA AGCGGCCGTG
     5881 CACAATTTGC TCGCCCAACG CGTTTCGGGC CTCATAATTA ATTACCCTCT GGACGATCAG
     5941 GATGCGATTG CCGTAGAAGC AGCTTGTACG AACGTCCCGG CGCTCTTCTT GGACGTCAGC
     6001 GACCAAACCC CGATTAATTC AATTATATTC AGCCATGAGG ACGGGACGCG CCTCGGCGTG
     6061 GAGCACCTCG TAGCGCTGGG ACATCAACAA ATAGCGCTTC TGGCTGGTCC GCTCTCTTCT
     6121 GTCTCGGCTC GGCTTAGGCT TGCTGGGTGG CATAAGTATT TGACACGTAA TCAGATCCAA
     6181 CCAATCGCGG AGAGGGAGGG CGACTGGAGT GCTATGTCTG GATTCCAACA GACTATGCAA
     6241 ATGCTCAATG AGGGAATAGT GCCTACCGCC ATGCTGGTGG CCAATGATCA AATGGCACTT
     6301 GGAGCGATGC GCGCGATTAC CGAATCAGGG CTTAGAGTCG GGGCTGACAT CTCTGTCGTG
     6361 GGGTATGATG ACACTGAGGA CTCCTCGTGT TATATCCCAC CTCTTACGAC AATAAAACAG
     6421 GACTTCCGCC TTCTGGGGCA GACGTCAGTC GACCGCCTTC TTCAACTGAG CCAGGGTCAG
     6481 GCGGTAAAGG GCAACCAACT CCTGCCCGTG TCTCTGGTGA AGCGTAAGAC TACAAGTGGC
     6541 TCAGAATTCG CTAATTTCAA TCAGTCCGGG AATATAGCGG ACTCGAGCCT TTCCTTCACT
     6601 TTTACGAACT CGAGTAACGG CCCTAACCTC ATCACCACAC AAACAAACAG CCAGGCCCTC
     6661 TCGCAGCCGA TTGCGTCCTC AAACGTCCAC GATAATTTCA TGAACAATGA AATTACCGCT
     6721 AGCAAAATAG ATGATGGGAA CAATTCAAAA CCACTGTCAC CAGGGTGGAC AGATCAGACC
     6781 GCTTACAACG CTTTCGGTAT CACGACGGGC ATGTTTAATA CCACTACCAT GGACGACGTC
     6841 TACAATTACC TGTTTGACGA TGAGGACACA CCACCTAATC CGAAGAAGGA GTGAgcttgt
     6901 caagcagatc gttcaaacat ttggcaataa agtttcttaa gattgaatcc tgttgccggt
     6961 cttgcgatga ttatcatata atttctgttg aattacgtta agcatgtaat aattaacatg
     7021 taatgcatga cgttatttat gagatgggtt tttatgatta gagtcccgca attatacatt
     7081 taatacgcga tagaaaacaa aatatagcgc gcaaactagg ataaattatc gcgcgcggtg
     7141 tcatctatgt tactagatcg acgctgagct cgaattctag tggagggtca ttcatatgct
     7201 tgagaagaga gtcgggatag tccaaaataa aacaaaggta agattacctg gtcaaaagtg
     7261 aaaacatcag ttaaaaggtg gtataaagta aaatatcggt aataaaaggt ggcccaaagt
     7321 gaaatttact cttttctact attataaaaa ttgaggatgt ttttgtcggt actttgatac
     7381 gtcatttttg tatgaattgg tttttaagtt tattcgcttt tggaaatgca tatctgtatt
     7441 tgagtcgggt tttaagttcg tttgcttttg taaatacaga gggatttgta taagaaatat
     7501 ctttaaaaaa acctatatgc taatttgaca taatttttga gaaaaatata tattcaggcg
     7561 aattctcaca atgaacaata ataagattaa aatagctttc ccccgttgca gcgcatgggt
     7621 attttttcta gtaaaaataa aagataaact tagactcaaa acatttacaa aaacaacccc
     7681 taaagttcct aaagcccaaa gtgctatcca cgatccatag caagcccagc ccaacccaac
     7741 ccaacccaac ccaccccagt ccagccaact ggacaatagt ctccacaccc ccccactatc
     7801 accgtgagtt gtccgcacgc accgcacgac tcgcagccaa aaaaaaaaaa agaaagaaaa
     7861 aaaagaaaaa gaaaaaacag caggtgggtc cgggtcgtgg gggccggaaa cgcgaggagg
     7921 atcgcgagcc agcgacgagg ccggccctcc ctccgcttcc aaagaaacgc cccccatcgc
     7981 cactatatac ataccccccc ctctcctccc atccccccaa ccctaccacc accaccacca
     8041 ccacctccac ctcctccccc ctcgctgccg gacgacgagc tcctcccccc tccccctccg
     8101 ccgccgccgc gccggtaacc accccgcccc tctcctcttt ctttctccgt tttttttttc
     8161 cgtgtcggtg tcgatctttg gccttggtag tttgggtggg cgagaggcgg cttcgtgcgc
     8221 gcccagatcg gtgcgcggga ggggcgggat ctcgcggctg gggctctcgc cggcgtggat
     8281 ccggcccgga tctcgcgggg aatggggctc tcggatgtag atctgcgatc cgccgttgtt
     8341 gggggagatg atggggggtt taaaatttcc gccatgctaa acaagatcag gaagagggga
     8401 aaagggcact atggtttata tttttatata tttctgctgc ttcgtcaggc ttagatgtgc
     8461 tagatctttc tttcttcttt ttgtgggtag aatttgaatc cctcagcatt gttcatcggt
     8521 agtttttctt ttcatgattt gtgacaaatg cagcctcgtg cggagctttt ttgtaggtag
     8581 aagaatgaat ggggtcatcc aagaatgtta tcaaggagtt catgaggttt aaggttcgca
     8641 tggaaggaac ggtcaatggg cacgagtttg aaatagaagg cgaaggagag gggaggccat
     8701 acgaaggcca caataccgta aagcttaagg taaccaaggg gggacctttg ccatttgctt
     8761 gggatatttt gtcaccacaa tttcagtatg gaagcaaggt atatgtcaag caccctgccg
     8821 acataccaga ctataaaaag ctgtcatttc ctgaaggatt taaatgggaa agggtcatga
     8881 actttgaaga tggtggcgtc gttactgtaa cccaggattc cagtttgcag gatggctgtt
     8941 tcatctacaa ggtcaagttc attggcgtga actttccttc cgatggacct gttatgcaaa
     9001 agaaaacaat gggctgggaa gccagcactg agcgtttgta tcctcgtgat ggcgtgttga
     9061 aaggagagat tcataaggct ctgaagctga aagacggtgg tcattaccta gttgaattca
     9121 aaagtattta catggcaaag aagcctgtgc agctaccagg gtactactat gttgactcca
     9181 aactggatat aacaagccac aacgaagatt atacaatcgt tgagcagtat gaaagaaccg
     9241 agggacgcca ccatctgttc ctttaagctt gcttgtcaag cagatcgttc aaacatttgg
     9301 caataaagtt tcttaagatt gaatcctgtt gccggtcttg cgatgattat catataattt
     9361 ctgttgaatt acgttaagca tgtaataatt aacatgtaat gcatgacgtt atttatgaga
     9421 tgggttttta tgattagagt cccgcaatta tacatttaat acgcgataga aaacaaaata
     9481 tagcgcgcaa actaggataa attatcgcgc gcggtgtcat ctatgttact agatcgacgc
     9541 taagcttgaa ttcttgcgga gggtcattca tatgcttgag aagagagtcg ggatagtcca
     9601 aaataaaaca aaggtaagat tacctggtca aaagtgaaaa catcagttaa aaggtggtat
     9661 aaagtaaaat atcggtaata aaaggtggcc caaagtgaaa tttactcttt tctactatta
     9721 taaaaattga ggatgttttt gtcggtactt tgatacgtca tttttgtatg aattggtttt
     9781 taagtttatt cgcttttgga aatgcatatc tgtatttgag tcgggtttta agttcgtttg
     9841 cttttgtaaa tacagaggga tttgtataag aaatatcttt aaaaaaacct atatgctaat
     9901 ttgacataat ttttgagaaa aatatatatt caggcgaatt ctcacaatga acaataataa
     9961 gattaaaata gctttccccc gttgcagcgc atgggtattt tttctagtaa aaataaaaga
    10021 taaacttaga ctcaaaacat ttacaaaaac aacccctaaa gttcctaaag cccaaagtgc
    10081 tatccacgat ccatagcaag cccagcccaa cccaacccaa cccaacccac cccagtccag
    10141 ccaactggac aatagtctcc acaccccccc actatcaccg tgagttgtcc gcacgcaccg
    10201 cacgactcgc agccaaaaaa aaaaaaagaa agaaaaaaaa gaaaaagaaa aaacagcagg
    10261 tgggtccggg tcgtgggggc cggaaacgcg aggaggatcg cgagccagcg acgaggccgg
    10321 ccctccctcc gcttccaaag aaacgccccc catcgccact atatacatac ccccccctct
    10381 cctcccatcc ccccaaccct accaccacca ccaccaccac ctccacctcc tcccccctcg
    10441 ctgccggacg acgagctcct cccccctccc cctccgccgc cgccgcgccg gtaaccaccc
    10501 cgcccctctc ctctttcttt ctccgttttt tttttccgtg tcggtgtcga tctttggcct
    10561 tggtagtttg ggtgggcgag aggcggcttc gtgcgcgccc agatcggtgc gcgggagggg
    10621 cgggatctcg cggctggggc tctcgccggc gtggatccgg cccggatctc gcggggaatg
    10681 gggctctcgg atgtagatct gcgatccgcc gttgttgggg gagatgatgg ggggtttaaa
    10741 atttccgcca tgctaaacaa gatcaggaag aggggaaaag ggcactatgg tttatatttt
    10801 tatatatttc tgctgcttcg tcaggcttag atgtgctaga tctttctttc ttctttttgt
    10861 gggtagaatt tgaatccctc agcattgttc atcggtagtt tttcttttca tgatttgtga
    10921 caaatgcagc ctcgtgcgga gcttttttgt aggtagaaga atgaaaaagc ctgaactcac
    10981 cgcgacgtct gtcgagaagt ttctgatcga aaagttcgac agcgtgtccg acctgatgca
    11041 gctctcggag ggcgaagaat ctcgtgcttt cagcttcgat gtaggagggc gtggatatgt
    11101 cctgcgggta aatagctgcg ccgatggttt ctacaaagat cgttatgttt atcggcactt
    11161 tgcatcggcc gcgctcccga ttccggaagt gcttgacatt ggggaattca gcgagagcct
    11221 gacctattgc atctcccgcc gtgcccaggg tgtcacgttg caagacctgc ctgaaaccga
    11281 actgcccgct gttctgcagg taaatttcta gtttttctcc ttcattttct tggttaggac
    11341 ccttttctct ttttattttt ttgagctttg atctttcttt aaactgatct attttttaat
    11401 tgattggtta tggtgtaaat attacatagc tttaactgat aatctgatta ctttatttcg
    11461 tgtgtctatg atgatgatga taactgcagc cggtcgcgga ggccatggat gcgatcgctg
    11521 cggccgatct tagccagacg agcgggttcg gcccattcgg accgcaagga atcggtcaat
    11581 acactacatg gcgtgatttc atatgcgcga ttgctgatcc ccatgtgtat cactggcaaa
    11641 ctgtgatgga cgacaccgtc agtgcgtccg tcgcgcaggc tctcgatgag ctgatgcttt
    11701 gggccgagga ctgccccgaa gtccggcatc tcgtgcacgc ggatttcggc tccaacaatg
    11761 tcctgacgga caatggccgc ataacagcgg tcattgactg gagcgaggcg atgttcgggg
    11821 attcccaata cgaggtcgcc aacatcttct tctggaggcc gtggttggct tgtatggagc
    11881 agcagacgcg ctacttcgag cggaggcatc cggagcttgc aggatcgccg cggctccggg
    11941 cgtatatgct ccgcattggt cttgaccaac tctatcagag cttggttgac ggcaatttcg
    12001 atgatgcagc ttgggcgcag ggtcgatgcg acgcaatcgt ccgatccgga gccgggactg
    12061 tcgggcgtac acaaatcgcc cgcagaagcg cggccgtctg gaccgatggc tgtgtagaag
    12121 tactcgccga tagtggaaac cgacgcccca gcactcgtcc gagggcaaag gaataggctt
    12181 gtcaagcaga tcgttcaaac atttggcaat aaagtttctt aagattgaat cctgttgccg
    12241 gtcttgcgat gattatcata taatttctgt tgaattacgt taagcatgta ataattaaca
    12301 tgtaatgcat gacgttattt atgagatggg tttttatgat tagagtcccg caattataca
    12361 tttaatacgc gatagaaaac aaaatatagc gcgcaaacta ggataaatta tcgcgcgcgg
    12421 tgtcatctat gttactagat cgacgctgga tccgaattcg gcacagagtg ttcaacccca
    12481 gtacattaaa aacgtccgca atgtgttatt aagttgtcta agcgtcaatt tgtttacacc
    12541 acaatatatc ctgccaccag ccagccaaca gctccccgac cggcagctcg gcacaaaatc
    12601 accactcgat acaggcagcc catcaaccat gactactgtc cggtccaaca gatccgagca
    12661 ggaaccgtaa aaaggccgcg ttgctggcgt ttttccatag gctccgcccc cctgacgagc
    12721 atcacaaaaa tcgacgctca agtcagaggt ggcgaaaccc gacaggacta taaagatacc
    12781 aggcgtttcc ccctggaagc tccctcgtgc gctctcctgt tccgaccctg ccgcttaccg
    12841 gatacctgtc cgcctttctc ccttcgggaa gcgtggcgct ttctcatagc tcacgctgta
    12901 ggtatctcag ttcggtgtag gtcgttcgct ccaagctggg ctgtgtgcac gaaccccccg
    12961 ttcagcccga ccgctgcgcc ttatccggta actatcgtct tgagtccaac ccggtaagac
    13021 acgacttatc gccactggca gcagccactg gtaacaggat tagcagagcg aggtatgtag
    13081 gcggtgctac agagttcttg aagtggtggc ctaactacgg ctacactaga agaacagtat
    13141 ttggtatctg cgctctgctg aagccagtta ccttcggaaa aagagttggt agctcttgat
    13201 ccggcaaaca aaccaccgct ggtagcggtg gtttttttgt ttgcaagcag cagattacgc
    13261 gcagaaaaaa aggatctcaa gaagatcctt tgatcttttc tacggggtct gacgctcagt
    13321 ggaacgaaaa ctcacgttaa gggattttgg tcatgagatt atcaaaaagg atcttcacct
    13381 agatcctttt aaattaaaaa tgaagtttta aatcaatcta aagtatatat gagtaaactt
    13441 ggtctgacag ctaaaacaat tcatccagta aaatataata ttttattttc tcccaatcag
    13501 gcttgatccc cagtaagtca aaaaatagct cgacatactg ttcttccccg atatcctccc
    13561 tgagcgaccg gacgcagaag gcaatgtcat accacttgtc cgccctgccg cttctcccaa
    13621 gatcaataaa gccacttact ttgccatctt tcacaaagat gttgctgtct cccaggtcgc
    13681 cgtgggaaaa gacaagttcc tcttcgggct tttccgtctt taaaaaatca tacagctcgc
    13741 gcggatcttt aaatggagtg tcctcttccc agttttcgca atccacatcg gccagatcgt
    13801 tattcagtaa gtaatccaat tcggctaagc ggctgtctaa gctattcgta tagggacaat
    13861 ccgatatgtc gatggagtga aagagcctga tgcactccgc atacagctcg ataatctttt
    13921 cagggctttg ttcatcttca tactcttccg agcaaaggac gccatcggcc tcactcatga
    13981 gcagattgct ccagccatca tgccgttcaa agtgcaggac ctttggaaca ggcagctttc
    14041 cttccagcca tagcatcatg tccttttccc gttccacatc ataggtggtc cctttatacc
    14101 ggctgtccgt catttttaaa tataggtttt cattttctcc caccagctta tataccttag
    14161 caggagacat tccttccgta tcttttacgc agcggtattt ttcgatcagt tttttcaatt
    14221 ccggtgatat tctcatttta gccatactct tcctttttca atattattga agcatttatc
    14281 agggttattg tctcatgagc ggatacatat ttgaatgtat ttagaaaaat aaacaaatag
    14341 gggttccgcg cactcggagc cttgatgtgg gcgccggcgg tcgagtggcg acggcgcggc
    14401 ttgtccgcgc cctggtagat tgcctggccg taggccagcc atttttgagc ggccagcggc
    14461 cgcgataggc cgacgcgaag cggcggggcg tagggagcgc agcgaccgaa gggtaggcgc
    14521 tttttgcagc tgttcggctg tgcgctggcc agacagttat gcacaggcca ggcgggtttt
    14581 aagagtttta ataagtttta aagagtttta ggcggaaaaa tcgccttttt tctcttttat
    14641 atcagtcact tacatgtgtg accggttccc aatgtacggc tttgggttcc caatgtacgg
    14701 gttccggttc ccaatgtacg gctttgggtt cccaatgtac gtgctatcca caggaaagaa
    14761 gctttttcga cctttttccc ctgctagggc aatttgccct agcatctgct ccgtacatta
    14821 ggaaccggcg gatgcttcgc cctcgatcag gttgcggtag cgcatgacta ggatcgggcc
    14881 agcctgcccc gcctcctcct tcaaatcgta ctccggcagg tcatttgacc cgatcagctt
    14941 gcgcacggtg aaacagaact tcttgaactc tccggcgctg ccactgcgtt cgtagatcgt
    15001 cttgaacaac catctggctt ctgccttgcc tgcggcgcgg cgtgccaggc ggtagagaaa
    15061 acggccgatg ccgggatcga tcaaaaagta atcggggtga accgtcagca cgtccgggtt
    15121 cttgccttct gtgatctcgc ggtacatcca atcagctagc tcgatctcga tgtactccgg
    15181 ccgcccggtt tcgctcttta cgatcttgta gcggctaatc aaggcttcac cctcggatac
    15241 cgtcaccagg cggccgttct tggccttctt cgtacgctgc atggcaacgt gcgtggtgtt
    15301 taaccgaatg caggtttcta ccaggtcgtc tttctgcttt ccgccatcgg ctcgccggca
    15361 gaacttgagt acgtccgcaa cgtgtggacg gaacacgcgg ccgggcttgt ctcccttccc
    15421 ttcccggtat cggttcatgg attcggttag atgggaaacc gccatcagta ccaggtcgta
    15481 atcccacaca ctggccatgc cggccggccc tgcggaaacc tctacgtgcc cgtctggaag
    15541 ctcgtagcgg atcacctcgc cagctcgtcg gtcacgcttc gacagacgga aaacggccac
    15601 gtccatgatg ctgcgactat cgcgggtgcc cacgtcatag agcatcggaa cgaaaaaatc
    15661 tggttgctcg tcgcccttgg gcggcttcct aatcgacggc gcaccggctg ccggcggttg
    15721 ccgggattct ttgcggattc gatcagcggc cgcttgccac gattcaccgg ggcgtgcttc
    15781 tgcctcgatg cgttgccgct gggcggcctg cgcggccttc aacttctcca ccaggtcatc
    15841 acccagcgcc gcgccgattt gtaccgggcc ggatggtttg cgaccgtcac gccgattcct
    15901 cgggcttggg ggttccagtg ccattgcagg gccggcagac aacccagccg cttacgcctg
    15961 gccaaccgcc cgttcctcca cacatggggc attccacggc gtcggtgcct ggttgttctt
    16021 gattttccat gccgcctcct ttagccgcta aaattcatct actcatttat tcatttgctc
    16081 atttactctg gtagctgcgc gatgtattca gatagcagct cggtaatggt cttgccttgg
    16141 cgtaccgcgt acatcttcag cttggtgtga tcctccgccg gcaactgaaa gttgacccgc
    16201 ttcatggctg gcgtgtctgc caggctggcc aacgttgcag ccttgctgct gcgtgcgctc
    16261 ggacggccgg cacttagcgt gtttgtgctt ttgctcattt tctctttacc tcattaactc
    16321 aaatgagttt tgatttaatt tcagcggcca gcgcctggac ctcgcgggca gcgtcgccct
    16381 cgggttctga ttcaagaacg gttgtgccgg cggcggcagt gcctgggtag ctcacgcgct
    16441 gcgtgatacg ggactcaaga atgggcagct cgtacccggc cagcgcctcg gcaacctcac
    16501 cgccgatgcg cgtgcctttg atcgcccgcg acacgacaaa ggccgcttgt agccttccat
    16561 ccgtgacctc aatgcgctgc ttaaccagct ccaccaggtc ggcggtggcc catatgtcgt
    16621 aagggcttgg ctgcaccgga atcagcacga agtcggctgc cttgatcgcg gacacagcca
    16681 agtccgccgc ctggggcgct ccgtcgatca ctacgaagtc gcgccggccg atggccttca
    16741 cgtcgcggtc aatcgtcggg cggtcgatgc cgacaacggt tagcggttga tcttcccgca
    16801 cggccgccca atcgcgggca ctgccctggg gatcggaatc gactaacaga acatcggccc
    16861 cggcgagttg cagggcgcgg gctagatggg ttgcgatggt cgtcttgcct gacccgcctt
    16921 tctggttaag tacagcgata accttcatgc gttccccttg cgtatttgtt tatttactca
    16981 tcgcatcata tacgcagcga ccgcatgacg caagctgttt tactcaaata cacatcacct
    17041 ttttagacgg cggcgctcgg tttcttcagc ggccaagctg gccggccagg ccgccagctt
    17101 ggcatcagac aaaccggcca ggatttcatg cagccgcacg gctggcacat acaaatggac
    17161 gaacggataa accttttcac gcccttttaa atatccgatt attctaataa acgctctttt
    17221 ctcttaggtt tacccgccaa tatatcctgt caaacactga tagtttaaac ggatcacttc
    17281 gtgtccctga gaccgtcaca gcttgtctgt aagcggatgc cgggagcaga caagcccgtc
    17341 agggcgcgtc agcgggtgtt ggcgggtgtc ggggctggct taactatgcg gcatcagagc
    17401 agattgtact gagagtgcac catatgcggt gtgaaatacc gcacagatgc gtaaggagaa
    17461 aataccgcat caggcgccat tcgccattca ggctgcgcaa ctgttgggaa gggcgatcgg
    17521 tgcgggcctc ttcgctatta cgccagctgg cgaaaggggg atgtgctgca aggcgattaa
    17581 gttgggtaac gccagggttt tcccagtcac gacgttgtaa aacgacggcc agtgaattcg
    17641 agctcggtac ccggggatcc tctagagtcg acctgcaggc atgcaagctt ggcgtaatca
    17701 tggtcatagc tgtttcctgt gtgaaattgt tatccgctca caattccaca caacatacga
    17761 gccggaagca taaagtgtaa agcctggggt gcctaatgag tgagctaact cacattaatt
    17821 gcgttgcgct cactgcccgc tttccagtcg ggaaacctgt cgtgccagct gcggtctca
//
