# Supplementary material for: A modular steroid-inducible gene expression system for use in rice
Source: BMC Plant Biol. 2019 Oct 15;19:426. doi: 10.1186/s12870-019-2038-x (PMC6794914; doi:10.1186/s12870-019-2038-x)
Supplement: Supplementary file 4 — Additional file 4: Data File S3. Sequence file of construct 17613. [file 12870_2019_2038_MOESM4_ESM.gb]

LOCUS       EC17613                17713 bp ds-DNA     circular     23-MAY-2019
DEFINITION  .
ACCESSION   
VERSION     
SOURCE      .
  ORGANISM  .
COMMENT     
COMMENT     
COMMENT     ApEinfo:methylated:1
FEATURES             Location/Qualifiers
     promoter        complement(2098..2152)
                     /locus_tag="minimal 35S"
                     /label=promoter
                     /ApEinfo_fwdcolor=#44faab
                     /ApEinfo_revcolor=#66fa9e
                     /ApEinfo_graphicformat=arrow_data {{0 1 2 0 0 -1} {} 0}
                     width 5 offset 0
     promoter        complement(2432..2451)
                     /locus_tag="lac operator"
                     /label=promoter(1)
                     /ApEinfo_label=promoter
                     /ApEinfo_fwdcolor=#44faab
                     /ApEinfo_revcolor=#66fa9e
                     /ApEinfo_graphicformat=arrow_data {{0 1 2 0 0 -1} {} 0}
                     width 5 offset 0
     terminator      9080..9342
                     /vntifkey="43"
                     /label=nost
                     /ApEinfo_fwdcolor=pink
                     /ApEinfo_revcolor=pink
                     /ApEinfo_graphicformat=arrow_data {{0 1 2 0 0 -1} {} 0}
                     width 5 offset 0
     terminator      complement(9..271)
                     /vntifkey="43"
                     /locus_tag="nost"
                     /label=terminator
                     /ApEinfo_fwdcolor=pink
                     /ApEinfo_revcolor=pink
                     /ApEinfo_graphicformat=arrow_data {{0 1 2 0 0 -1} {} 0}
                     width 5 offset 0
     modified_base   5559..5559
                     /label=T to C
                     /ApEinfo_fwdcolor=#1045ff
                     /ApEinfo_revcolor=#1045ff
                     /ApEinfo_graphicformat=arrow_data {{0 1 2 0 0 -1} {} 0}
                     width 5 offset 0
     conflict        complement(16979..16997)
                     /note="partial overdrive"
                     /note="color: #a6acb3"
                     /label=partial overdrive
                     /ApEinfo_fwdcolor=pink
                     /ApEinfo_revcolor=pink
                     /ApEinfo_graphicformat=arrow_data {{0 1 2 0 0 -1} {} 0}
                     width 5 offset 0
     misc_feature    11295..11981
                     /vntifkey="21"
                     /label=AtEx2
                     /ApEinfo_fwdcolor=pink
                     /ApEinfo_revcolor=pink
                     /ApEinfo_graphicformat=arrow_data {{0 1 2 0 0 -1} {} 0}
                     width 5 offset 0
     misc_feature    9072..9075
                     /vntifkey="21"
                     /label=GCTT\Fusion\Site
                     /ApEinfo_fwdcolor=pink
                     /ApEinfo_revcolor=pink
                     /ApEinfo_graphicformat=arrow_data {{0 1 2 0 0 -1} {} 0}
                     width 5 offset 0
     promoter        complement(2328..2346)
                     /locus_tag="lac operator(1)"
                     /label=lac operator
                     /ApEinfo_fwdcolor=#44faab
                     /ApEinfo_revcolor=#66fa9e
                     /ApEinfo_graphicformat=arrow_data {{0 1 2 0 0 -1} {} 0}
                     width 5 offset 0
     misc_feature    8389..8392
                     /vntifkey="21"
                     /label=AATG\Fusion\Site
                     /ApEinfo_fwdcolor=pink
                     /ApEinfo_revcolor=pink
                     /ApEinfo_graphicformat=arrow_data {{0 1 2 0 0 -1} {} 0}
                     width 5 offset 0
     CDS             4477..6699
                     /label=LHGRN
                     /ApEinfo_fwdcolor=#ff4f37
                     /ApEinfo_revcolor=#ff4f37
                     /ApEinfo_graphicformat=arrow_data {{0 1 2 0 0 -1} {} 0}
                     width 5 offset 0
     misc_feature    complement(14163..16943)
                     /note="pVS1 fragment short"
                     /note="color: #a6acb3"
                     /label=pVS1 fragment short
                     /ApEinfo_fwdcolor=#7eff74
                     /ApEinfo_revcolor=#7eff74
                     /ApEinfo_graphicformat=arrow_data {{0 1 2 0 0 -1} {} 0}
                     width 5 offset 0
     misc_feature    10766..10768
                     /vntifkey="21"
                     /label=START
                     /ApEinfo_fwdcolor=pink
                     /ApEinfo_revcolor=pink
                     /ApEinfo_graphicformat=arrow_data {{0 1 2 0 0 -1} {} 0}
                     width 5 offset 0
     misc_feature    6987..6990
                     /vntifkey="21"
                     /label=CTCC\fusion\site
                     /ApEinfo_fwdcolor=pink
                     /ApEinfo_revcolor=pink
                     /ApEinfo_graphicformat=arrow_data {{0 1 2 0 0 -1} {} 0}
                     width 5 offset 0
     enhancer        3459..4472
                     /vntifkey="9"
                     /label=maize\UBI1\intron1
                     /ApEinfo_fwdcolor=pink
                     /ApEinfo_revcolor=pink
                     /ApEinfo_graphicformat=arrow_data {{0 1 2 0 0 -1} {} 0}
                     width 5 offset 0
     misc_feature    complement(12280..12430)
                     /note="Taken from pBIN19"
                     /note="color: #a6acb3"
                     /label=Taken from pBIN19
                     /ApEinfo_fwdcolor=#7eff74
                     /ApEinfo_revcolor=#7eff74
                     /ApEinfo_graphicformat=arrow_data {{0 1 2 0 0 -1} {} 0}
                     width 5 offset 0
     CDS             9076..9079
                     /vntifkey="4"
                     /label=GCTT\fusion\site
                     /ApEinfo_fwdcolor=pink
                     /ApEinfo_revcolor=pink
                     /ApEinfo_graphicformat=arrow_data {{0 1 2 0 0 -1} {} 0}
                     width 5 offset 0
     promoter        complement(2224..2241)
                     /locus_tag="lac operator(2)"
                     /label=lac operator(1)
                     /ApEinfo_label=lac operator
                     /ApEinfo_fwdcolor=#44faab
                     /ApEinfo_revcolor=#66fa9e
                     /ApEinfo_graphicformat=arrow_data {{0 1 2 0 0 -1} {} 0}
                     width 5 offset 0
     terminator      11986..12248
                     /vntifkey="43"
                     /label=nost(1)
                     /ApEinfo_label=nost
                     /ApEinfo_fwdcolor=pink
                     /ApEinfo_revcolor=pink
                     /ApEinfo_graphicformat=arrow_data {{0 1 2 0 0 -1} {} 0}
                     width 5 offset 0
     promoter        complement(2380..2398)
                     /locus_tag="lac operator(3)"
                     /label=lac operator(2)
                     /ApEinfo_label=lac operator
                     /ApEinfo_fwdcolor=#44faab
                     /ApEinfo_revcolor=#66fa9e
                     /ApEinfo_graphicformat=arrow_data {{0 1 2 0 0 -1} {} 0}
                     width 5 offset 0
     CDS             10766..11981
                     /vntifkey="4"
                     /label=HYG\resistance\(from\BRACT\vectors)\(no\BsaI\or\Bpi
                     /ApEinfo_fwdcolor=pink
                     /ApEinfo_revcolor=pink
                     /ApEinfo_graphicformat=arrow_data {{0 1 2 0 0 -1} {} 0}
                     width 5 offset 0
     promoter        6991..8388
                     /vntifkey="29"
                     /label=Os\Actin1\promoter\plus\intron\with\7\bp\(no\BsaI\o
                     /ApEinfo_fwdcolor=pink
                     /ApEinfo_revcolor=pink
                     /ApEinfo_graphicformat=arrow_data {{0 1 2 0 0 -1} {} 0}
                     width 5 offset 0
     modified_base   5856..5856
                     /label=T to C(1)
                     /ApEinfo_label=T to C
                     /ApEinfo_fwdcolor=#1045ff
                     /ApEinfo_revcolor=#1045ff
                     /ApEinfo_graphicformat=arrow_data {{0 1 2 0 0 -1} {} 0}
                     width 5 offset 0
     CDS             complement(13259..14050)
                     /codon_start=1
                     /note="NPTII"
                     /note="color: #993366"
                     /translation="MAKMRISPELKKLIEKYRCVKDTEGMSPAKVYKLVGENENLYLK
                     M
                     TDSRYKGTTYDVEREKDMMLWLEGKLPVPKVLHFERHDGWSNLLMSEADGVLCSEEYE
                     D
                     EQSPEKIIELYAECIRLFHSIDISDCPYTNSLDSRLAELDYLLNNDLADVDCENWEED
                     T
                     PFKDPRELYDFLKTEKPEEELVFSHGDLGDSNIFVKDGKVSGFIDLGRSGRADKWYDI
                     A FCVRSLREDIGEEQYVELFFDLLGIKPDWEKIKYYILLDELF"
                     /label=NPTII
                     /ApEinfo_fwdcolor=#e9d024
                     /ApEinfo_revcolor=#e9d024
                     /ApEinfo_graphicformat=arrow_data {{0 1 2 0 0 -1} {} 0}
                     width 5 offset 0
     promoter        9367..10764
                     /vntifkey="29"
                     /label=Os\Actin1\promoter\plus\intron\with\7\bp\(n
                     o\BsaI\o
                     /ApEinfo_fwdcolor=pink
                     /ApEinfo_revcolor=pink
                     /ApEinfo_graphicformat=arrow_data {{0 1 2 0 0 -1} {} 0}
                     width 5 offset 0
     misc_feature    9069..9071
                     /vntifkey="21"
                     /label=STOP
                     /ApEinfo_fwdcolor=pink
                     /ApEinfo_revcolor=pink
                     /ApEinfo_graphicformat=arrow_data {{0 1 2 0 0 -1} {} 0}
                     width 5 offset 0
     misc_feature    6967..6970
                     /vntifkey="21"
                     /label=AGCG\fusion\site
                     /ApEinfo_fwdcolor=pink
                     /ApEinfo_revcolor=pink
                     /ApEinfo_graphicformat=arrow_data {{0 1 2 0 0 -1} {} 0}
                     width 5 offset 0
     misc_feature    complement(12337..12361)
                     /note="Actual LB"
                     /note="color: #a6acb3"
                     /label=Actual LB
                     /ApEinfo_fwdcolor=#7eff74
                     /ApEinfo_revcolor=#7eff74
                     /ApEinfo_graphicformat=arrow_data {{0 1 2 0 0 -1} {} 0}
                     width 5 offset 0
     CDS             complement(276..2087)
                     /dnas_title="GUS"
                     /vntifkey="4"
                     /note="b-gluconidase (kozak consensus)"
                     /locus_tag="GUS"
                     /label=b-gluconidase (kozak consensus)
                     /ApEinfo_fwdcolor=#008040
                     /ApEinfo_revcolor=#004080
                     /ApEinfo_graphicformat=arrow_data {{0 1 2 0 0 -1} {} 0}
                     width 5 offset 0
     CDS             complement(17221..17541)
                     /vntifkey="4"
                     /label=ALPHA
                     /ApEinfo_fwdcolor=#e9d024
                     /ApEinfo_revcolor=#e9d024
                     /ApEinfo_graphicformat=arrow_data {{0 1 2 0 0 -1} {} 0}
                     width 5 offset 0
     misc_feature    12249..12252
                     /vntifkey="21"
                     /label=AGCG\fusion\site(1)
                     /ApEinfo_label=AGCG\fusion\site
                     /ApEinfo_fwdcolor=pink
                     /ApEinfo_revcolor=pink
                     /ApEinfo_graphicformat=arrow_data {{0 1 2 0 0 -1} {} 0}
                     width 5 offset 0
     misc_feature    2452..2455
                     /vntifkey="21"
                     /locus_tag="GGAG\fusion\site"
                     /label=misc_feature
                     /ApEinfo_fwdcolor=pink
                     /ApEinfo_revcolor=pink
                     /ApEinfo_graphicformat=arrow_data {{0 1 2 0 0 -1} {} 0}
                     width 5 offset 0
     promoter        complement(17579..17579)
                     /vntifkey="30"
                     /label=P(LAC)
                     /ApEinfo_fwdcolor=#346ee0
                     /ApEinfo_revcolor=#346ee0
                     /ApEinfo_graphicformat=arrow_data {{0 1 2 0 0 -1} {} 0}
                     width 5 offset 0
     misc_feature    10765..10768
                     /vntifkey="21"
                     /label=AATG\Fusion\Site(1)
                     /ApEinfo_label=AATG\Fusion\Site
                     /ApEinfo_fwdcolor=pink
                     /ApEinfo_revcolor=pink
                     /ApEinfo_graphicformat=arrow_data {{0 1 2 0 0 -1} {} 0}
                     width 5 offset 0
     misc_feature    6991..8392
                     /label=P/PU 15216
                     /ApEinfo_fwdcolor=cyan
                     /ApEinfo_revcolor=green
                     /ApEinfo_graphicformat=arrow_data {{0 1 2 0 0 -1} {} 0}
                     width 5 offset 0
     terminator      6704..6966
                     /vntifkey="43"
                     /label=nost(2)
                     /ApEinfo_label=nost
                     /ApEinfo_fwdcolor=pink
                     /ApEinfo_revcolor=pink
                     /ApEinfo_graphicformat=arrow_data {{0 1 2 0 0 -1} {} 0}
                     width 5 offset 0
     misc_feature    complement(13259..14050)
                     /note="Taken from pBIN19"
                     /note="color: #a6acb3"
                     /label=Taken from pBIN19(1)
                     /ApEinfo_label=Taken from pBIN19
                     /ApEinfo_fwdcolor=#7eff74
                     /ApEinfo_revcolor=#7eff74
                     /ApEinfo_graphicformat=arrow_data {{0 1 2 0 0 -1} {} 0}
                     width 5 offset 0
     misc_feature    11532..11534
                     /vntifkey="21"
                     /label=H/H\CAC\to\CAT\no\DraIII
                     /ApEinfo_fwdcolor=pink
                     /ApEinfo_revcolor=pink
                     /ApEinfo_graphicformat=arrow_data {{0 1 2 0 0 -1} {} 0}
                     width 5 offset 0
     misc_feature    9343..9346
                     /vntifkey="21"
                     /label=AGCG\fusion\site(2)
                     /ApEinfo_label=AGCG\fusion\site
                     /ApEinfo_fwdcolor=pink
                     /ApEinfo_revcolor=pink
                     /ApEinfo_graphicformat=arrow_data {{0 1 2 0 0 -1} {} 0}
                     width 5 offset 0
     misc_feature    complement(2094..2097)
                     /vntifkey="21"
                     /locus_tag="AATG fusion site"
                     /label=misc_feature(1)
                     /ApEinfo_label=misc_feature
                     /ApEinfo_fwdcolor=#00e3ff
                     /ApEinfo_revcolor=#00e3ff
                     /ApEinfo_graphicformat=arrow_data {{0 1 2 0 0 -1} {} 0}
                     width 5 offset 0
     promoter        complement(17548..17671)
                     /vntifkey="30"
                     /label=P\lac\prom
                     /ApEinfo_fwdcolor=#346ee0
                     /ApEinfo_revcolor=#346ee0
                     /ApEinfo_graphicformat=arrow_data {{0 1 2 0 0 -1} {} 0}
                     width 5 offset 0
     misc_feature    9363..9366
                     /vntifkey="21"
                     /label=GGAG\Fusion\Site
                     /ApEinfo_fwdcolor=pink
                     /ApEinfo_revcolor=pink
                     /ApEinfo_graphicformat=arrow_data {{0 1 2 0 0 -1} {} 0}
                     width 5 offset 0
     promoter        2476..3458
                     /vntifkey="29"
                     /label=maize\UBI1\promoter
                     /ApEinfo_fwdcolor=pink
                     /ApEinfo_revcolor=pink
                     /ApEinfo_graphicformat=arrow_data {{0 1 2 0 0 -1} {} 0}
                     width 5 offset 0
     variation       complement(13568..13568)
                     /note="A to G (BpiI removed)"
                     /note="color: #a6acb3"
                     /label=A to G (BpiI removed)
                     /ApEinfo_fwdcolor=#ff9e39
                     /ApEinfo_revcolor=#ff9e39
                     /ApEinfo_graphicformat=arrow_data {{0 1 2 0 0 -1} {} 0}
                     width 5 offset 0
     misc_feature    10829..10831
                     /vntifkey="21"
                     /label=GTC\to\GTG\no\Esp3I
                     /ApEinfo_fwdcolor=pink
                     /ApEinfo_revcolor=pink
                     /ApEinfo_graphicformat=arrow_data {{0 1 2 0 0 -1} {} 0}
                     width 5 offset 0
     variation       complement(1185..1185)
                     /locus_tag="A to G (synonymous)"
                     /label=variation
                     /ApEinfo_fwdcolor=#808080
                     /ApEinfo_revcolor=#808080
                     /ApEinfo_graphicformat=arrow_data {{0 1 2 0 0 -1} {} 0}
                     width 5 offset 0
     misc_feature    11048..11050
                     /vntifkey="21"
                     /label=A/A\GCA\to\GCC\no\DraIII
                     /ApEinfo_fwdcolor=pink
                     /ApEinfo_revcolor=pink
                     /ApEinfo_graphicformat=arrow_data {{0 1 2 0 0 -1} {} 0}
                     width 5 offset 0
     modified_base   6483..6483
                     /label=T to C(2)
                     /ApEinfo_label=T to C
                     /ApEinfo_fwdcolor=#1045ff
                     /ApEinfo_revcolor=#1045ff
                     /ApEinfo_graphicformat=arrow_data {{0 1 2 0 0 -1} {} 0}
                     width 5 offset 0
     variation       complement(13369..13369)
                     /note="A to C, I to L"
                     /note="color: #a6acb3"
                     /label=A to C, I to L
                     /ApEinfo_fwdcolor=#ff9e39
                     /ApEinfo_revcolor=#ff9e39
                     /ApEinfo_graphicformat=arrow_data {{0 1 2 0 0 -1} {} 0}
                     width 5 offset 0
     misc_feature    complement(272..275)
                     /vntifkey="21"
                     /locus_tag="GCTT"
                     /label=misc_feature(2)
                     /ApEinfo_label=misc_feature
                     /ApEinfo_fwdcolor=#666666
                     /ApEinfo_revcolor=#666666
                     /ApEinfo_graphicformat=arrow_data {{0 1 2 0 0 -1} {} 0}
                     width 5 offset 0
     misc_feature    complement(17118..17121)
                     /vntifkey="21"
                     /label=GGGA\fusion\site
                     /ApEinfo_fwdcolor=#7eff74
                     /ApEinfo_revcolor=#7eff74
                     /ApEinfo_graphicformat=arrow_data {{0 1 2 0 0 -1} {} 0}
                     width 5 offset 0
     misc_feature    11979..11981
                     /vntifkey="21"
                     /label=STOP(1)
                     /ApEinfo_label=STOP
                     /ApEinfo_fwdcolor=pink
                     /ApEinfo_revcolor=pink
                     /ApEinfo_graphicformat=arrow_data {{0 1 2 0 0 -1} {} 0}
                     width 5 offset 0
     CDS             8394..9071
                     /vntifkey="4"
                     /label=dsRed\(no\BsaI\or\BpiI\sites)
                     /ApEinfo_fwdcolor=pink
                     /ApEinfo_revcolor=pink
                     /ApEinfo_graphicformat=arrow_data {{0 1 2 0 0 -1} {} 0}
                     width 5 offset 0
     promoter        complement(2276..2294)
                     /locus_tag="lac operator(4)"
                     /label=lac operator(3)
                     /ApEinfo_label=lac operator
                     /ApEinfo_fwdcolor=#44faab
                     /ApEinfo_revcolor=#66fa9e
                     /ApEinfo_graphicformat=arrow_data {{0 1 2 0 0 -1} {} 0}
                     width 5 offset 0
     misc_feature    complement(16979..17107)
                     /note="Taken from pBIN19"
                     /note="color: #a6acb3"
                     /label=Taken from pBIN19(2)
                     /ApEinfo_label=Taken from pBIN19
                     /ApEinfo_fwdcolor=#7eff74
                     /ApEinfo_revcolor=#7eff74
                     /ApEinfo_graphicformat=arrow_data {{0 1 2 0 0 -1} {} 0}
                     width 5 offset 0
     CDS             6700..6703
                     /vntifkey="4"
                     /label=GCTT\fusion\site(1)
                     /ApEinfo_label=GCTT\fusion\site
                     /ApEinfo_fwdcolor=pink
                     /ApEinfo_revcolor=pink
                     /ApEinfo_graphicformat=arrow_data {{0 1 2 0 0 -1} {} 0}
                     width 5 offset 0
     misc_feature    complement(12482..13096)
                     /note="rep - pMB1"
                     /note="color: #a6acb3"
                     /label=rep - pMB1
                     /ApEinfo_fwdcolor=#7eff74
                     /ApEinfo_revcolor=#7eff74
                     /ApEinfo_graphicformat=arrow_data {{0 1 2 0 0 -1} {} 0}
                     width 5 offset 0
     CDS             complement(5..8)
                     /vntifkey="4"
                     /locus_tag="CGCT\fusion\site"
                     /label=CDS
                     /ApEinfo_fwdcolor=pink
                     /ApEinfo_revcolor=pink
                     /ApEinfo_graphicformat=arrow_data {{0 1 2 0 0 -1} {} 0}
                     width 5 offset 0
     misc_feature    16979..17104
                     /note="RB"
                     /note="color: #a6acb3; direction: LEFT"
                     /label=RB
                     /ApEinfo_fwdcolor=#7eff74
                     /ApEinfo_revcolor=#7eff74
                     /ApEinfo_graphicformat=arrow_data {{0 1 2 0 0 -1} {} 0}
                     width 5 offset 0
     CDS             11982..11985
                     /vntifkey="4"
                     /label=GCTT\fusion\site(2)
                     /ApEinfo_label=GCTT\fusion\site
                     /ApEinfo_fwdcolor=pink
                     /ApEinfo_revcolor=pink
                     /ApEinfo_graphicformat=arrow_data {{0 1 2 0 0 -1} {} 0}
                     width 5 offset 0
     misc_feature    8393..8396
                     /vntifkey="21"
                     /label=AATG\Fusion\Site(2)
                     /ApEinfo_label=AATG\Fusion\Site
                     /ApEinfo_fwdcolor=pink
                     /ApEinfo_revcolor=pink
                     /ApEinfo_graphicformat=arrow_data {{0 1 2 0 0 -1} {} 0}
                     width 5 offset 0
     modified_base   6234..6234
                     /label=T to C(3)
                     /ApEinfo_label=T to C
                     /ApEinfo_fwdcolor=#1045ff
                     /ApEinfo_revcolor=#1045ff
                     /ApEinfo_graphicformat=arrow_data {{0 1 2 0 0 -1} {} 0}
                     width 5 offset 0
     variation       complement(12938..12938)
                     /note="C to T"
                     /note="color: #a6acb3"
                     /label=C to T
                     /ApEinfo_fwdcolor=#ff9e39
                     /ApEinfo_revcolor=#ff9e39
                     /ApEinfo_graphicformat=arrow_data {{0 1 2 0 0 -1} {} 0}
                     width 5 offset 0
     variation       complement(17062..17086)
                     /note="Actual RB"
                     /note="color: #a6acb3"
                     /label=Actual RB
                     /ApEinfo_fwdcolor=#ff9e39
                     /ApEinfo_revcolor=#ff9e39
                     /ApEinfo_graphicformat=arrow_data {{0 1 2 0 0 -1} {} 0}
                     width 5 offset 0
     misc_feature    10766..11104
                     /vntifkey="21"
                     /label=AtEx1
                     /ApEinfo_fwdcolor=pink
                     /ApEinfo_revcolor=pink
                     /ApEinfo_graphicformat=arrow_data {{0 1 2 0 0 -1} {} 0}
                     width 5 offset 0
     misc_feature    2472..2475
                     /vntifkey="21"
                     /label=GGAG\Fusion\Site(1)
                     /ApEinfo_label=GGAG\Fusion\Site
                     /ApEinfo_fwdcolor=pink
                     /ApEinfo_revcolor=pink
                     /ApEinfo_graphicformat=arrow_data {{0 1 2 0 0 -1} {} 0}
                     width 5 offset 0
     misc_feature    12497..12497
                     /note="ORI"
                     /note="RNaseH cleavage point"
                     /note="color: #a6acb3; direction: LEFT"
                     /label=ORI
                     /ApEinfo_fwdcolor=#7eff74
                     /ApEinfo_revcolor=#7eff74
                     /ApEinfo_graphicformat=arrow_data {{0 1 2 0 0 -1} {} 0}
                     width 5 offset 0
     promoter        complement(2172..2190)
                     /locus_tag="lac operator(5)"
                     /label=lac operator(4)
                     /ApEinfo_label=lac operator
                     /ApEinfo_fwdcolor=#44faab
                     /ApEinfo_revcolor=#66fa9e
                     /ApEinfo_graphicformat=arrow_data {{0 1 2 0 0 -1} {} 0}
                     width 5 offset 0
     misc_feature    8394..8396
                     /vntifkey="21"
                     /label=START(1)
                     /ApEinfo_label=START
                     /ApEinfo_fwdcolor=pink
                     /ApEinfo_revcolor=pink
                     /ApEinfo_graphicformat=arrow_data {{0 1 2 0 0 -1} {} 0}
                     width 5 offset 0
     misc_feature    4473..4476
                     /vntifkey="21"
                     /label=AATG fusion site
                     /ApEinfo_fwdcolor=#00e3ff
                     /ApEinfo_revcolor=#00e3ff
                     /ApEinfo_graphicformat=arrow_data {{0 1 2 0 0 -1} {} 0}
                     width 5 offset 0
     misc_feature    12280..12430
                     /note="LB"
                     /note="color: #a6acb3; direction: LEFT"
                     /label=LB
                     /ApEinfo_fwdcolor=#7eff74
                     /ApEinfo_revcolor=#7eff74
                     /ApEinfo_graphicformat=arrow_data {{0 1 2 0 0 -1} {} 0}
                     width 5 offset 0
ORIGIN
        1 tctgagcgtc gatctagtaa catagatgac accgcgcgcg ataatttatc ctagtttgcg
       61 cgctatattt tgttttctat cgcgtattaa atgtataatt gcgggactct aatcataaaa
      121 acccatctca taaataacgt catgcattac atgttaatta ttacatgctt aacgtaattc
      181 aacagaaatt atatgataat catcgcaaga ccggcaacag gattcaatct taagaaactt
      241 tattgccaaa tgtttgaacg atctgcttga caagctcatt gtttgcctcc ctgctgcggt
      301 ttttcaccga agttcatgcc agtccagcgt ttttgcagca gaaaagccgc cgacttcggt
      361 ttgcggtcgc gagtgaagat ccctttcttg ttaccgccaa cgcgcaatat gccttgcgag
      421 gtcgcaaaat cggcgaaatt ccatacctgt tcaccgacga cggcgctgac gcgatcaaag
      481 acgcggtgat acatatccag ccatgcacac tgatactctt cactccacat gtcggtgtac
      541 attgagtgca gcccggctaa cgtatccacg ccgtattcgg tgatgataat cggctgatgc
      601 agtttctcct gccaggccag aagttctttt tccagtacct tctctgccgt ttccaaatcg
      661 ccgctttgga cataccatcc gtaataacgg ttcaggcaca gcacatcaaa gagatcgctg
      721 atggtatcgg tgtgagcgtc gcagaacatt acattgacgc aggtgatcgg acgcgtcggg
      781 tcgagtttac gcgttgcttc cgccagtggc gcgaaatatt cccgtgcacc ttgcggacgg
      841 gtatccggtt cgttggcaat actccacatc accacgcttg ggtggttttt gtcacgcgct
      901 atcagctctt taatcgcctg taagtgcgct tgctgagttt ccccgttgac tgcctcttcg
      961 ctgtacagtt ctttcggctt gttgcccgct tcgaaaccaa tgcctaaaga gaggttaaag
     1021 ccgacagcag cagtttcatc aatcaccacg atgccatgtt catctgccca gtcgagcatc
     1081 tcttcagcgt aagggtaatg cgaggtacgg taggagttgg ccccaatcca gtccattaat
     1141 gcgtggtcgt gcaccatcag cacgttatcg aatcctttgc cacgcaagtc cgcatcttca
     1201 tgacgaccaa agccagtaaa gtagaacggt ttgtggttaa tcaggaactg ttcgcccttc
     1261 actgccactg accggatgcc gacgcgaagc gggtagatat cacactctgt ctggcttttg
     1321 gctgtgacgc acagttcata gagataacct tcacccggtt gccagaggtg cggattcacc
     1381 acttgcaaag tcccgctagt gccttgtcca gttgcaacca cctgttgatc cgcatcacgc
     1441 agttcaacgc tgacatcacc attggccacc acctgccagt caacagacgc gtggttacag
     1501 tcttgcgcga catgcgtcac cacggtgata tcgtccaccc aggtgttcgg cgtggtgtag
     1561 agcattacgc tgcgatggat tccggcatag ttaaagaaat catggaagta agactgcttt
     1621 ttcttgccgt tttcgtcggt aatcaccatt cccggcggga tagtctgcca gttcagttcg
     1681 ttgttcacac aaacggtgat acgtacactt ttcccggcaa taacatacgg cgtgacatcg
     1741 gcttcaaatg gcgtatagcc gccctgatgc tccatcactt cctgattatt gacccacact
     1801 ttgccgtaat gagtgaccgc atcgaaacgc agcacgatac gctggcctgc ccaacctttc
     1861 ggtataaaga cttcgcgctg ataccagacg ttgcccgcat aattacgaat atctgcatcg
     1921 gcgaactgat cgttaaaact gcctggcaca gcaattgccc ggctttcttg taacgcgctt
     1981 tcccaccaac gctgatcaat tccacagttt tcgcgatcca gactgaatgc ccacaggccg
     2041 tcgagttttt tgatttcacg ggttggggtt tctacaggac gtaacatggt ggccattCGT
     2101 GTCCTCTCCA AATGAAATGA ACTTCCTTAT ATAGAGGAAG GGTCTTGCGA AGATCGATCC
     2161 ACTAGTCTTT CAATTGTGAG CGCTCACAAT TCTTTCTCTT CCCTTTCTTC TTTCTAGTCT
     2221 TTCAATTGTG AGCGCTCACA ATTCTTTCTC TTCCCTTTCT TCTTTCTAGT CTTTCAATTG
     2281 TGAGCGCTCA CAATTCTTTC TCTTCCCTTT CTTCTTTCTA GTCTTTCAAT TGTGAGCGCT
     2341 CACAATTCTT TCTCTTCCCT TTCTTCTTTC TAGTCTTTCA ATTGTGAGCG CTCACAATTC
     2401 TTTCTCTTCC CTTTCTTCTT TCTAGTCTTT CAATTGTGAG CGCTCACAAT Tctccccatg
     2461 ggaattcgta aggagctgca gtgcagcgtg acccggtcgt gcccctctct agagataatg
     2521 agcattgcat gtctaagtta taaaaaatta ccacatattt tttttgtcac acttgtttga
     2581 agtgcagttt atctatcttt atacatatat ttaaacttta ctctacgaat aatataatct
     2641 atagtactac aataatatca gtgttttaga gaatcatata aatgaacagt tagacatggt
     2701 ctaaaggaca attgagtatt ttgacaacag gactctacag ttttatcttt ttagtgtgca
     2761 tgtgttctcc tttttttttg caaatagctt cacctatata atacttcatc cattttatta
     2821 gtacatccat ttagggttta gggttaatgg tttttataga ctaatttttt tagtacatct
     2881 attttattct attttagcct ctaaattaag aaaactaaaa ctctatttta gtttttttat
     2941 ttaataattt agatataaaa tagaataaaa taaagtgact aaaaattaaa caaataccct
     3001 ttaagaaatt aaaaaaacta aggaaacatt tttcttgttt cgagtagata atgccagcct
     3061 gttaaacgcc gtcgacgagt ctaacggaca ccaaccagcg aaccagcagc gtcgcgtcgg
     3121 gccaagcgaa gcagacggca cggcatctct gtcgctgcct ctggacccct ctcgagagtt
     3181 ccgctccacc gttggacttg ctccgctgtc ggcatccaga aattgcgtgg cggagcggca
     3241 gacgtgagcc ggcacggcag gcggcctcct cctcctctca cggcaccggc agctacgggg
     3301 gattcctttc ccaccgctcc ttcgctttcc cttcctcgcc cgccgtaata aatagacacc
     3361 ccctccacac cctctttccc caacctcgtg ttgttcggag cgcacacaca cacaaccaga
     3421 tctcccccaa atccacccgt cggcacctcc gcttcaaggt acgccgctcg tcctcccccc
     3481 ccccccctct ctaccttctc tagatcggcg ttccggtcca tggttagggc ccggtagttc
     3541 tacttctgtt catgtttgtg ttagatccgt gtttgtgtta gatccgtgct gctagcgttc
     3601 gtacacggat gcgacctgta cgtcagacac gttctgattg ctaacttgcc agtgtttctc
     3661 tttggggaat cctgggatgg ctctagccgt tccgcagacg ggatcgattt catgattttt
     3721 tttgtttcgt tgcatagggt ttggtttgcc cttttccttt atttcaatat atgccgtgca
     3781 cttgtttgtc gggtcatctt ttcatgcttt tttttgtctt ggttgtgatg atgtggtctg
     3841 gttgggcggt cgttctagat cggagtagaa ttaattctgt ttcaaactac ctggtggatt
     3901 tattaatttt ggatctgtat gtgtgtgcca tacatattca tagttacgaa ttgaagatga
     3961 tggatggaaa tatcgatcta ggataggtat acatgttgat gcgggtttta ctgatgcata
     4021 tacagagatg ctttttgttc gcttggttgt gatgatgtgg tgtggttggg cggtcgttca
     4081 ttcgttctag atcggagtag aatactgttt caaactacct ggtgtattta ttaattttgg
     4141 aactgtatgt gtgtgtcata catcttcata gttacgagtt taagatggat ggaaatatcg
     4201 atctaggata ggtatacatg ttgatgtggg ttttactgat gcatatacat gatggcatat
     4261 gcagcatcta ttcatatgct ctaaccttga gtacctatct attataataa acaagtatgt
     4321 tttataatta ttttgatctt gatatacttg gatgatggca tatgcagcag ctatatgtgg
     4381 atttttttag ccctgccttc atacgctatt tatttgcttg gtactgtttc ttttgtcgat
     4441 gctcaccctg ttgtttggtg ttacttctgc agaatgGCAT CAGAGGCACG TAAGACTAAG
     4501 AAGAAGATCA AAGGAATTCA GCAGGCAACA GCAGGAGTGA GCCAAGACAC CTCTGAGAAT
     4561 CCGAATAAGA CGATAGTGCC GGCCGCTCTG CCCCAACTGA CTCCGACACT TGTGTCACTG
     4621 CTGGAGGTAA TAGAGCCGGA GGTCTTGTAT GCCGGCTACG ATTCGTCCGT CCCTGACAGT
     4681 GCCTGGCGCA TTATGACCAC GCTCAACATG CTCGGTGGGC GGCAAGTCAT TGCGGCGGTT
     4741 AAGTGGGCGA AAGCAATTCC TGGTTTCAGG AATCTCCATC TCGATGACCA AATGACCCTC
     4801 CTCCAATACT CCTGGATGTT CCTGATGGCG TTTGCCCTCG GTTGGCGCAG TTACCGCCAA
     4861 TCAAGCGGAA ACTTGCTGTG CTTTGCACCT GACTTGATCA TCAATGAACA GAGGATGTCG
     4921 CTGCCGTGCA TGTACGACCA GTGCAAACAT ATGCTCTTCG TGTCCTCCGA ATTGCAGCGC
     4981 CTTCAAGTGA GCTACGAAGA ATACTTGTGC ATGAAAACTC TGCTCTTGTT GAGTTCCGTG
     5041 CCTAAGGAGG GACTCAAGAG CCAAGAGCTG TTTGATGAAA TCAGGATGAC ATACATCAAG
     5101 GAGCTCGGGA AAGCGATCGT AAAGCGCGAG GGTAACTCAT CACAGAACTG GCAACGCTTC
     5161 TACCAGCTGA CTAAGTTGCT CGATTCCATG CATGAGGTAG TCGAAAACCT CCTGACCTAT
     5221 TGCTTCCAAA CCTTCCTCGA TAAGACCATG TCTATTGAGT TTCCCGAGAT GCTCGCAGAG
     5281 ATAATCACGA ACCAGATCCC CAAGTACAGC AACGGTAATA TAAAGAAGCT TCTCTTCCAT
     5341 CAGAAATCTA CCTCTAAACC AGTGACCTTG TATGACGTGG CGGAGTACGC CGGAGTCAGT
     5401 CATCAAACAG TTTCAAGGGT GGTTAACCAG GCGTCCCACG TTTCGGCAAA GACCAGAGAA
     5461 AAAGTGGAGG CAGCTATGGC GGAACTGAAT TACATTCCAA ACCGCGTGGC ACAACAACTG
     5521 GCGGGAAAGC AAAGCCTCCT TATTGGGGTG GCAACGTCCT CCCTCGCTCT GCATGCCCCT
     5581 TCTCAGATTG TTGCTGCCAT AAAGAGTCGC GCAGACCAGC TCGGTGCAAG TGTGGTTGTT
     5641 TCCATGGTCG AAAGGTCGGG TGTGGAGGCG TGTAAAGCGG CCGTGCACAA TTTGCTCGCC
     5701 CAACGCGTTT CGGGCCTCAT AATTAATTAC CCTCTGGACG ATCAGGATGC GATTGCCGTA
     5761 GAAGCAGCTT GTACGAACGT CCCGGCGCTC TTCTTGGACG TCAGCGACCA AACCCCGATT
     5821 AATTCAATTA TATTCAGCCA TGAGGACGGG ACGCGCCTCG GCGTGGAGCA CCTCGTAGCG
     5881 CTGGGACATC AACAAATAGC GCTTCTGGCT GGTCCGCTCT CTTCTGTCTC GGCTCGGCTT
     5941 AGGCTTGCTG GGTGGCATAA GTATTTGACA CGTAATCAGA TCCAACCAAT CGCGGAGAGG
     6001 GAGGGCGACT GGAGTGCTAT GTCTGGATTC CAACAGACTA TGCAAATGCT CAATGAGGGA
     6061 ATAGTGCCTA CCGCCATGCT GGTGGCCAAT GATCAAATGG CACTTGGAGC GATGCGCGCG
     6121 ATTACCGAAT CAGGGCTTAG AGTCGGGGCT GACATCTCTG TCGTGGGGTA TGATGACACT
     6181 GAGGACTCCT CGTGTTATAT CCCACCTCTT ACGACAATAA AACAGGACTT CCGCCTTCTG
     6241 GGGCAGACGT CAGTCGACCG CCTTCTTCAA CTGAGCCAGG GTCAGGCGGT AAAGGGCAAC
     6301 CAACTCCTGC CCGTGTCTCT GGTGAAGCGT AAGACTACAA GTGGCTCAGA ATTCGCTAAT
     6361 TTCAATCAGT CCGGGAATAT AGCGGACTCG AGCCTTTCCT TCACTTTTAC GAACTCGAGT
     6421 AACGGCCCTA ACCTCATCAC CACACAAACA AACAGCCAGG CCCTCTCGCA GCCGATTGCG
     6481 TCCTCAAACG TCCACGATAA TTTCATGAAC AATGAAATTA CCGCTAGCAA AATAGATGAT
     6541 GGGAACAATT CAAAACCACT GTCACCAGGG TGGACAGATC AGACCGCTTA CAACGCTTTC
     6601 GGTATCACGA CGGGCATGTT TAATACCACT ACCATGGACG ACGTCTACAA TTACCTGTTT
     6661 GACGATGAGG ACACACCACC TAATCCGAAG AAGGAGTGAg cttgtcaagc agatcgttca
     6721 aacatttggc aataaagttt cttaagattg aatcctgttg ccggtcttgc gatgattatc
     6781 atataatttc tgttgaatta cgttaagcat gtaataatta acatgtaatg catgacgtta
     6841 tttatgagat gggtttttat gattagagtc ccgcaattat acatttaata cgcgatagaa
     6901 aacaaaatat agcgcgcaaa ctaggataaa ttatcgcgcg cggtgtcatc tatgttacta
     6961 gatcgacgct gagctcgaat tctagtggag ggtcattcat atgcttgaga agagagtcgg
     7021 gatagtccaa aataaaacaa aggtaagatt acctggtcaa aagtgaaaac atcagttaaa
     7081 aggtggtata aagtaaaata tcggtaataa aaggtggccc aaagtgaaat ttactctttt
     7141 ctactattat aaaaattgag gatgtttttg tcggtacttt gatacgtcat ttttgtatga
     7201 attggttttt aagtttattc gcttttggaa atgcatatct gtatttgagt cgggttttaa
     7261 gttcgtttgc ttttgtaaat acagagggat ttgtataaga aatatcttta aaaaaaccta
     7321 tatgctaatt tgacataatt tttgagaaaa atatatattc aggcgaattc tcacaatgaa
     7381 caataataag attaaaatag ctttcccccg ttgcagcgca tgggtatttt ttctagtaaa
     7441 aataaaagat aaacttagac tcaaaacatt tacaaaaaca acccctaaag ttcctaaagc
     7501 ccaaagtgct atccacgatc catagcaagc ccagcccaac ccaacccaac ccaacccacc
     7561 ccagtccagc caactggaca atagtctcca caccccccca ctatcaccgt gagttgtccg
     7621 cacgcaccgc acgactcgca gccaaaaaaa aaaaaagaaa gaaaaaaaag aaaaagaaaa
     7681 aacagcaggt gggtccgggt cgtgggggcc ggaaacgcga ggaggatcgc gagccagcga
     7741 cgaggccggc cctccctccg cttccaaaga aacgcccccc atcgccacta tatacatacc
     7801 cccccctctc ctcccatccc cccaacccta ccaccaccac caccaccacc tccacctcct
     7861 cccccctcgc tgccggacga cgagctcctc ccccctcccc ctccgccgcc gccgcgccgg
     7921 taaccacccc gcccctctcc tctttctttc tccgtttttt ttttccgtgt cggtgtcgat
     7981 ctttggcctt ggtagtttgg gtgggcgaga ggcggcttcg tgcgcgccca gatcggtgcg
     8041 cgggaggggc gggatctcgc ggctggggct ctcgccggcg tggatccggc ccggatctcg
     8101 cggggaatgg ggctctcgga tgtagatctg cgatccgccg ttgttggggg agatgatggg
     8161 gggtttaaaa tttccgccat gctaaacaag atcaggaaga ggggaaaagg gcactatggt
     8221 ttatattttt atatatttct gctgcttcgt caggcttaga tgtgctagat ctttctttct
     8281 tctttttgtg ggtagaattt gaatccctca gcattgttca tcggtagttt ttcttttcat
     8341 gatttgtgac aaatgcagcc tcgtgcggag cttttttgta ggtagaagaa tgaatggggt
     8401 catccaagaa tgttatcaag gagttcatga ggtttaaggt tcgcatggaa ggaacggtca
     8461 atgggcacga gtttgaaata gaaggcgaag gagaggggag gccatacgaa ggccacaata
     8521 ccgtaaagct taaggtaacc aaggggggac ctttgccatt tgcttgggat attttgtcac
     8581 cacaatttca gtatggaagc aaggtatatg tcaagcaccc tgccgacata ccagactata
     8641 aaaagctgtc atttcctgaa ggatttaaat gggaaagggt catgaacttt gaagatggtg
     8701 gcgtcgttac tgtaacccag gattccagtt tgcaggatgg ctgtttcatc tacaaggtca
     8761 agttcattgg cgtgaacttt ccttccgatg gacctgttat gcaaaagaaa acaatgggct
     8821 gggaagccag cactgagcgt ttgtatcctc gtgatggcgt gttgaaagga gagattcata
     8881 aggctctgaa gctgaaagac ggtggtcatt acctagttga attcaaaagt atttacatgg
     8941 caaagaagcc tgtgcagcta ccagggtact actatgttga ctccaaactg gatataacaa
     9001 gccacaacga agattataca atcgttgagc agtatgaaag aaccgaggga cgccaccatc
     9061 tgttccttta agcttgcttg tcaagcagat cgttcaaaca tttggcaata aagtttctta
     9121 agattgaatc ctgttgccgg tcttgcgatg attatcatat aatttctgtt gaattacgtt
     9181 aagcatgtaa taattaacat gtaatgcatg acgttattta tgagatgggt ttttatgatt
     9241 agagtcccgc aattatacat ttaatacgcg atagaaaaca aaatatagcg cgcaaactag
     9301 gataaattat cgcgcgcggt gtcatctatg ttactagatc gacgctaagc ttgaattctt
     9361 gcggagggtc attcatatgc ttgagaagag agtcgggata gtccaaaata aaacaaaggt
     9421 aagattacct ggtcaaaagt gaaaacatca gttaaaaggt ggtataaagt aaaatatcgg
     9481 taataaaagg tggcccaaag tgaaatttac tcttttctac tattataaaa attgaggatg
     9541 tttttgtcgg tactttgata cgtcattttt gtatgaattg gtttttaagt ttattcgctt
     9601 ttggaaatgc atatctgtat ttgagtcggg ttttaagttc gtttgctttt gtaaatacag
     9661 agggatttgt ataagaaata tctttaaaaa aacctatatg ctaatttgac ataatttttg
     9721 agaaaaatat atattcaggc gaattctcac aatgaacaat aataagatta aaatagcttt
     9781 cccccgttgc agcgcatggg tattttttct agtaaaaata aaagataaac ttagactcaa
     9841 aacatttaca aaaacaaccc ctaaagttcc taaagcccaa agtgctatcc acgatccata
     9901 gcaagcccag cccaacccaa cccaacccaa cccaccccag tccagccaac tggacaatag
     9961 tctccacacc cccccactat caccgtgagt tgtccgcacg caccgcacga ctcgcagcca
    10021 aaaaaaaaaa aagaaagaaa aaaaagaaaa agaaaaaaca gcaggtgggt ccgggtcgtg
    10081 ggggccggaa acgcgaggag gatcgcgagc cagcgacgag gccggccctc cctccgcttc
    10141 caaagaaacg ccccccatcg ccactatata catacccccc cctctcctcc catcccccca
    10201 accctaccac caccaccacc accacctcca cctcctcccc cctcgctgcc ggacgacgag
    10261 ctcctccccc ctccccctcc gccgccgccg cgccggtaac caccccgccc ctctcctctt
    10321 tctttctccg tttttttttt ccgtgtcggt gtcgatcttt ggccttggta gtttgggtgg
    10381 gcgagaggcg gcttcgtgcg cgcccagatc ggtgcgcggg aggggcggga tctcgcggct
    10441 ggggctctcg ccggcgtgga tccggcccgg atctcgcggg gaatggggct ctcggatgta
    10501 gatctgcgat ccgccgttgt tgggggagat gatggggggt ttaaaatttc cgccatgcta
    10561 aacaagatca ggaagagggg aaaagggcac tatggtttat atttttatat atttctgctg
    10621 cttcgtcagg cttagatgtg ctagatcttt ctttcttctt tttgtgggta gaatttgaat
    10681 ccctcagcat tgttcatcgg tagtttttct tttcatgatt tgtgacaaat gcagcctcgt
    10741 gcggagcttt tttgtaggta gaagaatgaa aaagcctgaa ctcaccgcga cgtctgtcga
    10801 gaagtttctg atcgaaaagt tcgacagcgt gtccgacctg atgcagctct cggagggcga
    10861 agaatctcgt gctttcagct tcgatgtagg agggcgtgga tatgtcctgc gggtaaatag
    10921 ctgcgccgat ggtttctaca aagatcgtta tgtttatcgg cactttgcat cggccgcgct
    10981 cccgattccg gaagtgcttg acattgggga attcagcgag agcctgacct attgcatctc
    11041 ccgccgtgcc cagggtgtca cgttgcaaga cctgcctgaa accgaactgc ccgctgttct
    11101 gcaggtaaat ttctagtttt tctccttcat tttcttggtt aggacccttt tctcttttta
    11161 tttttttgag ctttgatctt tctttaaact gatctatttt ttaattgatt ggttatggtg
    11221 taaatattac atagctttaa ctgataatct gattacttta tttcgtgtgt ctatgatgat
    11281 gatgataact gcagccggtc gcggaggcca tggatgcgat cgctgcggcc gatcttagcc
    11341 agacgagcgg gttcggccca ttcggaccgc aaggaatcgg tcaatacact acatggcgtg
    11401 atttcatatg cgcgattgct gatccccatg tgtatcactg gcaaactgtg atggacgaca
    11461 ccgtcagtgc gtccgtcgcg caggctctcg atgagctgat gctttgggcc gaggactgcc
    11521 ccgaagtccg gcatctcgtg cacgcggatt tcggctccaa caatgtcctg acggacaatg
    11581 gccgcataac agcggtcatt gactggagcg aggcgatgtt cggggattcc caatacgagg
    11641 tcgccaacat cttcttctgg aggccgtggt tggcttgtat ggagcagcag acgcgctact
    11701 tcgagcggag gcatccggag cttgcaggat cgccgcggct ccgggcgtat atgctccgca
    11761 ttggtcttga ccaactctat cagagcttgg ttgacggcaa tttcgatgat gcagcttggg
    11821 cgcagggtcg atgcgacgca atcgtccgat ccggagccgg gactgtcggg cgtacacaaa
    11881 tcgcccgcag aagcgcggcc gtctggaccg atggctgtgt agaagtactc gccgatagtg
    11941 gaaaccgacg ccccagcact cgtccgaggg caaaggaata ggcttgtcaa gcagatcgtt
    12001 caaacatttg gcaataaagt ttcttaagat tgaatcctgt tgccggtctt gcgatgatta
    12061 tcatataatt tctgttgaat tacgttaagc atgtaataat taacatgtaa tgcatgacgt
    12121 tatttatgag atgggttttt atgattagag tcccgcaatt atacatttaa tacgcgatag
    12181 aaaacaaaat atagcgcgca aactaggata aattatcgcg cgcggtgtca tctatgttac
    12241 tagatcgacg ctggatccga attcggcaca gagtgttcaa ccccagtaca ttaaaaacgt
    12301 ccgcaatgtg ttattaagtt gtctaagcgt caatttgttt acaccacaat atatcctgcc
    12361 accagccagc caacagctcc ccgaccggca gctcggcaca aaatcaccac tcgatacagg
    12421 cagcccatca accatgacta ctgtccggtc caacagatcc gagcaggaac cgtaaaaagg
    12481 ccgcgttgct ggcgtttttc cataggctcc gcccccctga cgagcatcac aaaaatcgac
    12541 gctcaagtca gaggtggcga aacccgacag gactataaag ataccaggcg tttccccctg
    12601 gaagctccct cgtgcgctct cctgttccga ccctgccgct taccggatac ctgtccgcct
    12661 ttctcccttc gggaagcgtg gcgctttctc atagctcacg ctgtaggtat ctcagttcgg
    12721 tgtaggtcgt tcgctccaag ctgggctgtg tgcacgaacc ccccgttcag cccgaccgct
    12781 gcgccttatc cggtaactat cgtcttgagt ccaacccggt aagacacgac ttatcgccac
    12841 tggcagcagc cactggtaac aggattagca gagcgaggta tgtaggcggt gctacagagt
    12901 tcttgaagtg gtggcctaac tacggctaca ctagaagaac agtatttggt atctgcgctc
    12961 tgctgaagcc agttaccttc ggaaaaagag ttggtagctc ttgatccggc aaacaaacca
    13021 ccgctggtag cggtggtttt tttgtttgca agcagcagat tacgcgcaga aaaaaaggat
    13081 ctcaagaaga tcctttgatc ttttctacgg ggtctgacgc tcagtggaac gaaaactcac
    13141 gttaagggat tttggtcatg agattatcaa aaaggatctt cacctagatc cttttaaatt
    13201 aaaaatgaag ttttaaatca atctaaagta tatatgagta aacttggtct gacagctaaa
    13261 acaattcatc cagtaaaata taatatttta ttttctccca atcaggcttg atccccagta
    13321 agtcaaaaaa tagctcgaca tactgttctt ccccgatatc ctccctgagc gaccggacgc
    13381 agaaggcaat gtcataccac ttgtccgccc tgccgcttct cccaagatca ataaagccac
    13441 ttactttgcc atctttcaca aagatgttgc tgtctcccag gtcgccgtgg gaaaagacaa
    13501 gttcctcttc gggcttttcc gtctttaaaa aatcatacag ctcgcgcgga tctttaaatg
    13561 gagtgtcctc ttcccagttt tcgcaatcca catcggccag atcgttattc agtaagtaat
    13621 ccaattcggc taagcggctg tctaagctat tcgtataggg acaatccgat atgtcgatgg
    13681 agtgaaagag cctgatgcac tccgcataca gctcgataat cttttcaggg ctttgttcat
    13741 cttcatactc ttccgagcaa aggacgccat cggcctcact catgagcaga ttgctccagc
    13801 catcatgccg ttcaaagtgc aggacctttg gaacaggcag ctttccttcc agccatagca
    13861 tcatgtcctt ttcccgttcc acatcatagg tggtcccttt ataccggctg tccgtcattt
    13921 ttaaatatag gttttcattt tctcccacca gcttatatac cttagcagga gacattcctt
    13981 ccgtatcttt tacgcagcgg tatttttcga tcagtttttt caattccggt gatattctca
    14041 ttttagccat actcttcctt tttcaatatt attgaagcat ttatcagggt tattgtctca
    14101 tgagcggata catatttgaa tgtatttaga aaaataaaca aataggggtt ccgcgcactc
    14161 ggagccttga tgtgggcgcc ggcggtcgag tggcgacggc gcggcttgtc cgcgccctgg
    14221 tagattgcct ggccgtaggc cagccatttt tgagcggcca gcggccgcga taggccgacg
    14281 cgaagcggcg gggcgtaggg agcgcagcga ccgaagggta ggcgcttttt gcagctgttc
    14341 ggctgtgcgc tggccagaca gttatgcaca ggccaggcgg gttttaagag ttttaataag
    14401 ttttaaagag ttttaggcgg aaaaatcgcc ttttttctct tttatatcag tcacttacat
    14461 gtgtgaccgg ttcccaatgt acggctttgg gttcccaatg tacgggttcc ggttcccaat
    14521 gtacggcttt gggttcccaa tgtacgtgct atccacagga aagaagcttt ttcgaccttt
    14581 ttcccctgct agggcaattt gccctagcat ctgctccgta cattaggaac cggcggatgc
    14641 ttcgccctcg atcaggttgc ggtagcgcat gactaggatc gggccagcct gccccgcctc
    14701 ctccttcaaa tcgtactccg gcaggtcatt tgacccgatc agcttgcgca cggtgaaaca
    14761 gaacttcttg aactctccgg cgctgccact gcgttcgtag atcgtcttga acaaccatct
    14821 ggcttctgcc ttgcctgcgg cgcggcgtgc caggcggtag agaaaacggc cgatgccggg
    14881 atcgatcaaa aagtaatcgg ggtgaaccgt cagcacgtcc gggttcttgc cttctgtgat
    14941 ctcgcggtac atccaatcag ctagctcgat ctcgatgtac tccggccgcc cggtttcgct
    15001 ctttacgatc ttgtagcggc taatcaaggc ttcaccctcg gataccgtca ccaggcggcc
    15061 gttcttggcc ttcttcgtac gctgcatggc aacgtgcgtg gtgtttaacc gaatgcaggt
    15121 ttctaccagg tcgtctttct gctttccgcc atcggctcgc cggcagaact tgagtacgtc
    15181 cgcaacgtgt ggacggaaca cgcggccggg cttgtctccc ttcccttccc ggtatcggtt
    15241 catggattcg gttagatggg aaaccgccat cagtaccagg tcgtaatccc acacactggc
    15301 catgccggcc ggccctgcgg aaacctctac gtgcccgtct ggaagctcgt agcggatcac
    15361 ctcgccagct cgtcggtcac gcttcgacag acggaaaacg gccacgtcca tgatgctgcg
    15421 actatcgcgg gtgcccacgt catagagcat cggaacgaaa aaatctggtt gctcgtcgcc
    15481 cttgggcggc ttcctaatcg acggcgcacc ggctgccggc ggttgccggg attctttgcg
    15541 gattcgatca gcggccgctt gccacgattc accggggcgt gcttctgcct cgatgcgttg
    15601 ccgctgggcg gcctgcgcgg ccttcaactt ctccaccagg tcatcaccca gcgccgcgcc
    15661 gatttgtacc gggccggatg gtttgcgacc gtcacgccga ttcctcgggc ttgggggttc
    15721 cagtgccatt gcagggccgg cagacaaccc agccgcttac gcctggccaa ccgcccgttc
    15781 ctccacacat ggggcattcc acggcgtcgg tgcctggttg ttcttgattt tccatgccgc
    15841 ctcctttagc cgctaaaatt catctactca tttattcatt tgctcattta ctctggtagc
    15901 tgcgcgatgt attcagatag cagctcggta atggtcttgc cttggcgtac cgcgtacatc
    15961 ttcagcttgg tgtgatcctc cgccggcaac tgaaagttga cccgcttcat ggctggcgtg
    16021 tctgccaggc tggccaacgt tgcagccttg ctgctgcgtg cgctcggacg gccggcactt
    16081 agcgtgtttg tgcttttgct cattttctct ttacctcatt aactcaaatg agttttgatt
    16141 taatttcagc ggccagcgcc tggacctcgc gggcagcgtc gccctcgggt tctgattcaa
    16201 gaacggttgt gccggcggcg gcagtgcctg ggtagctcac gcgctgcgtg atacgggact
    16261 caagaatggg cagctcgtac ccggccagcg cctcggcaac ctcaccgccg atgcgcgtgc
    16321 ctttgatcgc ccgcgacacg acaaaggccg cttgtagcct tccatccgtg acctcaatgc
    16381 gctgcttaac cagctccacc aggtcggcgg tggcccatat gtcgtaaggg cttggctgca
    16441 ccggaatcag cacgaagtcg gctgccttga tcgcggacac agccaagtcc gccgcctggg
    16501 gcgctccgtc gatcactacg aagtcgcgcc ggccgatggc cttcacgtcg cggtcaatcg
    16561 tcgggcggtc gatgccgaca acggttagcg gttgatcttc ccgcacggcc gcccaatcgc
    16621 gggcactgcc ctggggatcg gaatcgacta acagaacatc ggccccggcg agttgcaggg
    16681 cgcgggctag atgggttgcg atggtcgtct tgcctgaccc gcctttctgg ttaagtacag
    16741 cgataacctt catgcgttcc ccttgcgtat ttgtttattt actcatcgca tcatatacgc
    16801 agcgaccgca tgacgcaagc tgttttactc aaatacacat caccttttta gacggcggcg
    16861 ctcggtttct tcagcggcca agctggccgg ccaggccgcc agcttggcat cagacaaacc
    16921 ggccaggatt tcatgcagcc gcacggctga ctcccgaggg gaaccctgtg gttggcatgc
    16981 acatacaaat ggacgaacgg ataaaccttt tcacgccctt ttaaatatcc gattattcta
    17041 ataaacgctc ttttctctta ggtttacccg ccaatatatc ctgtcaaaca ctgatagttt
    17101 aaacggatca cttcgtgtcc ctgagaccgt cacagcttgt ctgtaagcgg atgccgggag
    17161 cagacaagcc cgtcagggcg cgtcagcggg tgttggcggg tgtcggggct ggcttaacta
    17221 tgcggcatca gagcagattg tactgagagt gcaccatatg cggtgtgaaa taccgcacag
    17281 atgcgtaagg agaaaatacc gcatcaggcg ccattcgcca ttcaggctgc gcaactgttg
    17341 ggaagggcga tcggtgcggg cctcttcgct attacgccag ctggcgaaag ggggatgtgc
    17401 tgcaaggcga ttaagttggg taacgccagg gttttcccag tcacgacgtt gtaaaacgac
    17461 ggccagtgaa ttcgagctcg gtacccgggg atcctctaga gtcgacctgc aggcatgcaa
    17521 gcttggcgta atcatggtca tagctgtttc ctgtgtgaaa ttgttatccg ctcacaattc
    17581 cacacaacat acgagccgga agcataaagt gtaaagcctg gggtgcctaa tgagtgagct
    17641 aactcacatt aattgcgttg cgctcactgc ccgctttcca gtcgggaaac ctgtcgtgcc
    17701 agctgcggtc tca    
//
