# Supplementary material for: A modular steroid-inducible gene expression system for use in rice
Source: BMC Plant Biol. 2019 Oct 15;19:426. doi: 10.1186/s12870-019-2038-x (PMC6794914; doi:10.1186/s12870-019-2038-x)
Supplement: Supplementary file 12 — Additional file 12: Data File S6. MATLAB script to search genome for given sequence. [file 12870_2019_2038_MOESM12_ESM.m]

function [chr, pos, strand, seq, m, mm, pv, qv, gene_forward, ...
    gene_forward_dist, gene_backward, gene_backward_dist] = ...
    search_genome_for_seq(genomic_fa_file, query, max_mm, ...
    also_rev_comp, gene_info, gene_window)
% Finds all matches of the given query sequence in the given reference
% genome. The reference genome is given as the path of the fasta file. The
% query is given as a string sequence.
%
%   - genomic_fa_file:  [string]    path to the genomic fasta file
%   - query:            [string]    query sequence
%   - max_mm:           [integer]   max mismatches allowed
%   - also_rev_comp:    [boolean]   also search for the reverse complement?
%   - gene_info:        [structure] Gene info structure with the fields:
%       - Chr
%       - Start
%       - End
%       - Strand
%       - Transcript
%   - gene_window:      [int]       Search for genes within this distance
% 


[ref_chr, ref_seq] = fastaread(genomic_fa_file);
for c = 1:length(ref_chr)
    ref_chr{c} = regexp(ref_chr{c}, ' ', 'split');
    ref_chr{c} = ref_chr{c}{1};
    ref_seq{c} = upper(ref_seq{c});
end
query = upper(query);
rev_query = reversesequence(query);

% Initialise results
chr = cell(1000, 1);
pos = zeros(1000, 1);
strand = ones(1000, 1);
seq = cell(1000, 1);
m = zeros(1000, 1);
mm = zeros(1000, 1);
pv = zeros(1000, 1);
qv = zeros(1000, 1);
gene_forward = cell(1000, 1);
gene_forward_dist = inf(1000, 1);
gene_backward = cell(1000, 1);
gene_backward_dist = inf(1000, 1);

% mp is a counter of match positions
mp = 0;
query_len = length(query);
% Loop over chromosomes
for c = 1:length(ref_chr)
    fprintf('%s\n', ref_chr{c});
    for p = 1:length(ref_seq{c})
        if (mod(p, 1000000) == 0)
            fprintf('%i - matches = %i\n', p, mp);
        end
        % Search for the query in its forward form
        if (p <= length(ref_seq{c}) - query_len + 1)
            local_mm = sum(ref_seq{c}(p:(p+query_len-1)) ~= query);
            if (local_mm <= max_mm)
                mp = mp + 1;
                chr{mp} = ref_chr{c};
                pos(mp) = p;
                strand(mp) = 1;
                seq{mp} = ref_seq{c}(p:(p+query_len-1));
                m(mp) = query_len - local_mm;
                mm(mp) = local_mm;
                pv(mp) = 0;
                qv(mp) = 0;
                %pv, qv
                
                % find forward gene
                I = find(ismember(gene_info.Chr, ref_chr(c)) ...
                    & gene_info.Strand == 1 ...
                    & gene_info.Start >= p ...
                    & gene_info.Start <= p + gene_window, ...
                    1, 'first');
                if ~isempty(I)
                    gene_forward{mp} = gene_info.Transcript{I};
                    gene_forward_dist(mp) = gene_info.Start(I) - p;
                else
                    gene_forward{mp} = '';
                    gene_forward_dist(mp) = inf;
                end
                
                % find reverse gene
                I = find(ismember(gene_info.Chr, ref_chr(c)) ...
                    & gene_info.Strand == -1 ...
                    & gene_info.End <= p ...
                    & gene_info.End >= p - gene_window, ...
                    1, 'last');
                if ~isempty(I)
                    gene_backward{mp} = gene_info.Transcript{I};
                    gene_backward_dist(mp) = p - gene_info.End(I);
                else
                    gene_backward{mp} = '';
                    gene_backward_dist(mp) = inf;
                end
            end
        end
        
        % Search for the query in its reverse form (if requested)
        if (also_rev_comp && p >= query_len)
            local_mm = sum(ref_seq{c}((p-query_len+1):p) ~= rev_query);
            if (local_mm <= max_mm)
                mp = mp + 1;
                chr{mp} = ref_chr{c};
                pos(mp) = p;
                strand(mp) = -1;
                seq{mp} = reversesequence(ref_seq{c}((p-query_len+1):p));
                m(mp) = query_len - local_mm;
                mm(mp) = local_mm;
                pv(mp) = 0;
                qv(mp) = 0;
                %pv, qv
                
                % find forward gene
                I = find(ismember(gene_info.Chr, ref_chr(c)) ...
                    & gene_info.Strand == 1 ...
                    & gene_info.Start >= p ...
                    & gene_info.Start <= p + gene_window, ...
                    1, 'first');
                if ~isempty(I)
                    gene_forward{mp} = gene_info.Transcript{I};
                    gene_forward_dist(mp) = gene_info.Start(I) - p;
                else
                    gene_forward{mp} = '';
                    gene_forward_dist(mp) = inf;
                end
                
                % find reverse gene
                I = find(ismember(gene_info.Chr, ref_chr(c)) ...
                    & gene_info.Strand == -1 ...
                    & gene_info.End <= p ...
                    & gene_info.End >= p - gene_window, ...
                    1, 'last');
                if ~isempty(I)
                    gene_backward{mp} = gene_info.Transcript{I};
                    gene_backward_dist(mp) = p - gene_info.End(I);
                else
                    gene_backward{mp} = '';
                    gene_backward_dist(mp) = inf;
                end
            end
        end
    end
end

% Remove extra initialised lines in results
chr(mp+1:end) = [];
pos(mp+1:end) = [];
strand(mp+1:end) = [];
seq(mp+1:end) = [];
m(mp+1:end) = [];
mm(mp+1:end) = [];
pv(mp+1:end) = [];
qv(mp+1:end) = [];
gene_forward(mp+1:end) = [];
gene_forward_dist(mp+1:end) = [];
gene_backward(mp+1:end) = [];
gene_backward_dist(mp+1:end) = [];

% Calculate pv and qv
