# Supplementary material for: A modular steroid-inducible gene expression system for use in rice
Source: BMC Plant Biol. 2019 Oct 15;19:426. doi: 10.1186/s12870-019-2038-x (PMC6794914; doi:10.1186/s12870-019-2038-x)
Supplement: Supplementary file 13 — Additional file 13: Data File S7. MATLAB script to run the screening experiment on the rice genome. [file 12870_2019_2038_MOESM13_ESM.m]

%% Load
gene_info = load('RiceGeneInfo.mat');
load('lac_seq.mat')

%% lac01
% Params
genomic_fa_file = 'Osativa_323_v7.0.fa';
query = lac01;
max_mm = 5;
also_rev_comp = true;
gene_window = 1000;

% Run
[chr, pos, strand, seq, m, mm, pv, qv, gene_forward, ...
    gene_forward_dist, gene_backward, gene_backward_dist] = ...
    search_genome_for_seq(genomic_fa_file, query, max_mm, ...
    also_rev_comp, gene_info, gene_window);

% Make table
T_lac01 = make_table_from_res(chr, pos, strand, seq, m, mm, pv, qv, ...
    gene_forward, gene_forward_dist, gene_backward, gene_backward_dist);

save('T_lac01', 'T_lac01');
xlswrite('lac_Osative', T_lac01, 'lac01');

%% lac02
% Params
genomic_fa_file = 'Osativa_323_v7.0.fa';
query = lac02;
max_mm = 5;
also_rev_comp = true;
gene_window = 1000;

% Run
[chr, pos, strand, seq, m, mm, pv, qv, gene_forward, ...
    gene_forward_dist, gene_backward, gene_backward_dist] = ...
    search_genome_for_seq(genomic_fa_file, query, max_mm, ...
    also_rev_comp, gene_info, gene_window);

% Make table
T_lac02 = make_table_from_res(chr, pos, strand, seq, m, mm, pv, qv, ...
    gene_forward, gene_forward_dist, gene_backward, gene_backward_dist);

save('T_lac02', 'T_lac02');
xlswrite('lac_Osative', T_lac02, 'lac02');

%% lac03
% Params
genomic_fa_file = 'Osativa_323_v7.0.fa';
query = lac03;
max_mm = 5;
also_rev_comp = true;
gene_window = 1000;

% Run
[chr, pos, strand, seq, m, mm, pv, qv, gene_forward, ...
    gene_forward_dist, gene_backward, gene_backward_dist] = ...
    search_genome_for_seq(genomic_fa_file, query, max_mm, ...
    also_rev_comp, gene_info, gene_window);

% Make table
T_lac03 = make_table_from_res(chr, pos, strand, seq, m, mm, pv, qv, ...
    gene_forward, gene_forward_dist, gene_backward, gene_backward_dist);

save('T_lac03', 'T_lac03');
xlswrite('lac_Osative', T_lac03, 'lac03');
