# Supplementary material for: A modular steroid-inducible gene expression system for use in rice
Source: BMC Plant Biol. 2019 Oct 15;19:426. doi: 10.1186/s12870-019-2038-x (PMC6794914; doi:10.1186/s12870-019-2038-x)
Supplement: Supplementary file 14 — Additional file 14: Data File S8. MATLAB script to generate results table. [file 12870_2019_2038_MOESM14_ESM.m]

function T = make_table_from_res(chr, pos, strand, seq, m, mm, pv, qv, ...
    gene_forward, gene_forward_dist, gene_backward, gene_backward_dist)

tmp_cell = {chr, pos, strand, seq, m, mm, pv, qv, ...
    gene_forward, gene_forward_dist, gene_backward, gene_backward_dist};

T = cell(length(chr), length(tmp_cell));

for i=1:length(chr)
    for j=1:length(tmp_cell)
        if iscell(tmp_cell{j})
            T{i,j} = tmp_cell{j}{i};
        else
            T{i,j} = tmp_cell{j}(i);
        end
    end
end

[~, I] = sort(mm);
T = T(I, :);

Header = {'Chr', 'Position', 'Strand', 'Sequence', 'Matches', ...
    'Mismatches', 'p-value', 'q-value', 'Gene (forward)', ...
    'Gene start distance (forward)', 'Gene (backward)', ...
    'Gene start distance (backward)'};

T = [Header; T];
